# Supplementary material for: Genetic and phenotypic architecture of human myocardial trabeculation
Source: Nat Cardiovasc Res. 2024 Nov 20;3(12):1503–15. doi: 10.1038/s44161-024-00564-3 (PMC11634767; doi:10.1038/s44161-024-00564-3)
Supplement: Supplementary file 3 — Supplementary Table 1: Model information from the multiple linear regression of covariates when adjusting mean global trabeculation. For multiple comparisons, P < 0.001 was deemed statistically significant. t, two-sided t-test. Supplementary Table 2: Genetic covariance (covg) and correlation (rg) with mean global trabeculation. Mean global trabeculation had a heritability estimate of 43%. The estimates are shown with and without adjustment for covariates. The analyses were completed on 38,245 participants of the UK Biobank population. Supplementary Table 3: Summary information on the two groups of imaged UK Biobank participants and heritability estimates for trabeculation measures. Slice, imaging slice; Min, minimum; Med, median; FD, fractal dimension measure of trabeculation. Supplementary Table 4: Inflation factor from GWAS. Slice, image slices. Supplementary Table 5: The table depicts the independent statistically significant GWAS loci for trabecular measures as observed from LocusZoom. name, random ID of independent locus; nocmhf?, whether the locus was also observed when participants in the UK Biobank with cardiomyopathy or heart failure were removed; nocm?, whether the locus was also observed when participants in the UK Biobank with cardiomyopathy were removed; Region, position of locus in GrCh38; Gene1-3; nearest genes from LocusZoom. Supplementary Table 6: Summary of MR results. The table depicts the results for trabeculation as outcome and exposure with DCM, HCM and heart failure (HF). Five statistical methods were used to assess for causality, with the number of SNPs included in the analysis (nsnp), beta effect size (b), s.e.m. and P value (pval) shown. For multiple comparisons, P < 0.001 was deemed statistically significant. Supplementary Table 7: The table depicts the validated RVAS results for trabecular measures. CHROM, chromosome; GENPOS, gene position; ALLELE1, masks; A1FREQ, allele frequency; N, sample size of discovery cohort; TEST, RVAS method ana [file 44161_2024_564_MOESM3_ESM.xlsx]

## Sheet: Supplementary Table 1
Model information from the multiple linear regression of covariates when adjusting mean global trabeculation. For multiple comparisons, a P<0.001 was deemed significant. PC, genetic principal component. t, two sided t-test.
Residuals:
Min	1Q	Median	3Q	Max
-0.085824	-0.019476	-0.002443	0.01725	0.136712
Coefficients:	Estimate	Std. Error	t value	Pr(>|t|)
(Intercept)	14.9	1.91	7.798	6.44e-15	***
Age at scan	0.0009063	0.0002953	3.069	0.00215	**
Age$^2$	-5.73e-06	2.343e-06	-2.446	0.014448	*
Imaging centre	-0.001252	0.0001732	-7.228	4.98e-13	***
Sex	0.004002	0.002447	1.635	0.10199
Vigorous activity	0.0007753	7.661e-05	10.12	<2e-16	***
PC1	1.191e-05	4.222e-06	2.821	0.004792	**
PC2	3.885e-05	6.654e-06	5.839	5.3e-09	***
PC3	-3.408e-05	1.201e-05	-2.836	0.004567	**
PC4	1.668e-05	1.57e-05	1.063	0.287978
PC5	2.447e-05	1.951e-05	1.254	0.20984
PC6	-3.126e-05	3.604e-05	-0.867	0.385739
PC7	-2.239e-05	3.367e-05	-0.665	0.506029
PC8	-0.0001207	3.384e-05	-3.568	0.000361	***
PC9	-2.198e-05	3.775e-05	-0.582	0.560404
PC10	8.451e-05	4.391e-05	1.925	0.054288	.
BSA	0.01886	0.0009122	20.679	<2e-16	***
SBP	7.318e-05	8.359e-06	8.755	<2e-16	***
Age:Sex	-3.029e-05	3.792e-05	-0.799	0.424467
Signif. codes: 0 ‘***’ 0.001 ‘**’ 0.01 ‘*’ 0.05 ‘.’ 0.1 ‘ ’ 1
Residual standard error: 0.02776 on 38226 degrees of freedom
Multiple R-squared: 0.04108, Adjusted R-squared: 0.04063
F-statistic: 90.99 on 18 and 38226 DF, p-value: \textless 2.2e-16

## Sheet: Supplementary Table 2
Genetic covariance (covg) and correlation (rg) with mean global trabeculation. Mean global trabeculation had a heritability estimate of 43%. The estimates are shown with and without adjustment for covariates. The analyses were completed on 38,245 participants of the UK Biobank population.
Imaging trait	h2snp	Covg	rg
LVEDV	0.30 - 0.39	0.15 - 0.16	0.40 - 0.43
SBP	0.26 - 0.27	-0.01 - 0.00	-0.05 - 0.00
MaxWT	0.21 - 0.32	-0.04 - 0.00	-0.1 - -0.05
LVEF	0.26 - 0.27	-0.01 - -0.04	-0.11 - -0.14

## Sheet: Supplementary Table 3
Summary information on the two groups of imaged UK Biobank participants and heritability estimates for trabeculation measures. Slice, imaging slice; Min, minimum; Med, median; FD, fractal dimension measure of trabeculation; SD, standard deviation; SE, standard error.
	n=38245		n=9558
Traits	Mean	SD	Mean	SD	h2	SE
Age (recruitment)	54.9	7.47	55.87	7.93
Age (imaging)	63.63	7.57	67.73	7.86
Female	0.52		0.51
White British	0.87		0.85
Slice 1	1.13	0.06	1.13	0.06	0.15	0.02
Slice 2	1.14	0.05	1.14	0.05	0.2	0.02
Slice 3	1.21	0.04	1.21	0.04	0.29	0.02
Slice 4	1.25	0.03	1.26	0.03	0.28	0.02
Slice 5	1.24	0.04	1.24	0.04	0.36	0.02
Slice 6	1.2	0.05	1.2	0.05	0.39	0.02
Slice 7	1.15	0.05	1.15	0.05	0.37	0.02
Slice 8	1.11	0.05	1.11	0.05	0.28	0.02
Slice 9	1.1	0.05	1.1	0.05	0.14	0.02
Min Global FD	1.08	0.03	1.08	0.03	0.16	0.02
Mean Global FD	1.17	0.03	1.17	0.03	0.43	0.02
Med Global FD	1.17	0.04	1.17	0.04	0.35	0.02
Max Global FD	1.26	0.03	1.26	0.03	0.34	0.02
Min Basal FD	1.12	0.04	1.1	0.02	0.02	0.02
Mean Basal FD	1.16	0.04	1.16	0.04	0.26	0.02
Med Basal FD	1.15	0.05	1.1	0.02	0.02	0.02
Max Basal FD	1.22	0.04	1.22	0.04	0.25	0.02
Min Mid FD	1.2	0.04	1.16	0.03	0.02	0.02
Mean Mid FD	1.23	0.03	1.23	0.03	0.42	0.02
Med Mid FD	1.24	0.04	1.16	0.03	0.02	0.02
Max Mid FD	1.26	0.03	1.26	0.03	0.34	0.02
Min Apical FD	1.09	0.04	1.13	0.05	0.03	0.02
Mean Apical FD	1.12	0.04	1.12	0.04	0.32	0.02
Med Apical FD	1.11	0.05	1.13	0.05	0.03	0.02
Max Apical FD	1.16	0.05	1.16	0.05	0.36	0.02

## Sheet: Supplementary Table 4 
Inflation factor from genome-wide association studies. Slice, image slices.
Trait	Inflation factor (lambda)
Slice 1	1.02
Slice 2	1.02
Slice 3	1.03
Slice 4	1.03
Slice 5	1.04
Slice 6	1.04
Slice 7	1.04
Slice 8	1.03
Slice 9	1.02
Max Apical	1.04
Max Basal	1.03
Max Global	1.04
Max Mid	1.04
Mean Apical	1.03
Mean Basal	1.03
Mean Global	1.05
Mean Mid	1.05
Med Apical	1.01
Med Basal	1.01
Med Global	1.04
Med Mid	1.01
Min Apical	1.01
Min Basal	1.01
Min Global	1.02
Min Mid	1.01

## Sheet: Supplementary Table 5
The table depicts the independent significant GWAS loci for trabecular measures as observed from LocusZoom. name, random ID of independent locus; nocmhf?, whether the locus was also observed when participants in the UK Biobank with cardiomyopathy or heart failure were removed; nocm?, whether the locus was also observed when participants in the UK Biobank with cardiomyopathy were removed; Region, …
name	nocmhf?	nocm?	single SNP?	all?	Region	Lead SNP	rsID	Gene1	Gene2	Gene3	Consequence	Confirmed eQTL	other example genes GTEX	TWAS significant	GWAS Catalog	Phenoscanner	PheWEB	Novel locus
chr1a	Yes	Yes	No	Yes	1:26332000-26493030	rs3008431		SLC30A2	TRIM63		intron	Yes	EXTL1, MTFR1L, CNKSR1, PAFAH2	SLC30A2, TRIM63, EXTL1		Height, forced vital capacity, trunk fat-free mass, pulse rate		yes
chr1b	Yes	Yes	Yes	Yes	1:26606291-26606291	rs61775082		CEP85	SH3BGRL3		upstream		CNKSR1, MTFR1L	SH3BGRL3''		Arm fat-free mass left, forced expiratory volume	Hyperlipidemia	yes
chr1c	Yes	Yes	No	Yes	1:61870670-61921770	1:61894709_A/G	rs2207792	NFIA	TM2D1		intron
chr1d	Yes	Yes	No	Yes	1:116260916-116325419	rs12562553		CASQ2			intron	Yes	VANGL1	CASQ2				yes
chr1e	Yes	Yes	No	Yes	1:201253782-201348946	1:201338553_C/T	rs10800776	PKP1	TNNT2		intron	Yes	PKP1	PKP1
chr2a	Yes	Yes	No	Yes	2:37000018-37197213	rs6752845		STRN			intron	Yes	GPATCH11	STRN		Mean platelet volume, leg fat percentage, pulse rate		yes
chr2b	Yes	Yes	No	Yes	2:105990331-106499040	rs13006682		FHL2			intergenic	Yes		FHL2''	PR interval			yes
chr2c	Yes	Yes	No	Yes	2:179380354-179679830	rs2562845		TTN			intron		FKBP7, PLEKHA3	FKBP7''	heart failure	Pulse rate	Atrial fibrillation, cardiac dysrhythmias
chr2d	Yes	Yes	No	Yes	2:220391751-220430553	2:220416967_T/C	rs4672934	TMEM198	OBSL1		intron		CHPF, ASIC4	TMEM198, CHPF		Pulse rate	Staphylococcus infections	yes
chr3a	Yes	Yes	Yes	Yes	3:4824012-4824012	3:4824012_C/T	rs6442906	ITPR1			intron							yes
chr3b	Yes	Yes	Yes	Yes	3:69803328-69803328	rs4855447		MITF			intron	Yes		MITF''	type 2 diabetes	Impedance of leg, coronary artery disease		yes
chr3c	Yes	Yes	Yes	Yes	3:73525036-73610305	rs4677294		PDZRN3			intron			PDZRN3	PR interval, QRS duration, FD
chr3d	Yes	Yes	Yes	Yes	3:123004904-123148413	rs6771700		ADCY5			intron		SEC22A	ADCY5, SEC22A		Birth weight, neutrophil percentage of white cells, height		yes
chr3e	Yes	Yes	Yes	Yes	3:169051569-169291577	3:169179876_T/C	rs1918975	MECOM			intron				preeclampsia	High blood pressure	Essential hypertension
chr4a	No	Yes	No	Yes	4:53902882-53989482	rs13140090		SCFD2			intron	Yes		SCFD2''				yes
chr5a	Yes	Yes	No	Yes	5:32655047-32942474	5:32775047_T/G	rs1173743	NPR3			intron	Yes		NPR3''		Height, blood pressure, waist circumference, treatment with bendroflumethiazide		yes
chr5b	Yes	Yes	No	Yes	5:56644673-56899929	rs10472009		ACTBL2			intergenic	Yes		ACTBL2''				yes
chr5c	Yes	Yes	No	Yes	5:153818284-153881841	rs13165478		SAP30L	HAND1		intergenic	Yes		SAP30L	QRS duration	QRS duration
chr5d	Yes	Yes	No	Yes	5:172517455-172775053	rs12652726		NKX2-5			intergenic	Yes	BNIP1	NKX2-5	ECG morphology	Pulse rate	Atrial fibrillation	yes
chr6a	Yes	Yes	No	Yes	6:31051940-31334781	rs3130976		PSORS1C1	HLA region	CDSN	upstream	Yes	HCG22, C4A, CYRP21A1P	PSORS1C2	FD, rosacea, WHR	Coeliac disease, sclerosing cholangitis, hypothyroidism, height, psoriasis, asthma, rheumatoid arthritis, treatment with insulin product, weight, type 1 diabetes, sarcoidosis, lupus, adrenocortical insufficiency, ankylosing spondylitis, age-related macular degeneration	Celiac disease, hypothyroidism, type 1 diabetes, psoriasis
chr6b	Yes	Yes	No	Yes	6:36613379-36659593	rs730506		CDKN1A			intron	Yes	RAB44	CDKN1A	PR interval, ECG morphology, atrial fibrillation, triglycerides			yes
chr6c	No	No	Yes	No	6:67165336-67165336	rs146275321		EYS			intergenic						Cardiac arrhythmia	yes
chr6d	Yes	Yes	No	Yes	6:118352454-119222953	6:118685314_G/A	rs9489355	CEP85L	PLN	SLC35F1	intergenic	Yes	SSXP10	PLN		Pulse rate, heart rate, diastolic blood pressure, impedance of arm left
chr7a	Yes	Yes	No	Yes	7:106640084-107310094	7:107099637_C/T	rs28410326	COG5	GPR22		intron	Yes	BCAP29, CBLL1	BCAP29			Other cerebral degenerations	yes
chr8a	Yes	Yes	No	Yes	8:8002025-9902025	rs13259070		MFHAS1	CLDN23		intron	Yes	FAM86B3P	MFHAS1		Heel bone mineral density, anxiety, neuroticism, impedance of arm, blood pressure, BMI, hypothyroidism, height, forced expiratory volume, treatment with bendroflumethiazide, sleep duration	Essential hypertension, hypothyroidism, asthma, cholelithiasis, osteoarthrosis, cellulitis	yes
chr8b_1	Yes	Yes	No	Yes	8:10002329-11954888	8:11787818_T/TA	rs12114323*	CTSB	DEFB135	GATA4	intergenic	Yes	NEIL2, FAM66A, FDFT1	GATA4, NEIL2		Red cell distribution width, neuroticism
chr8b_2	Yes	Yes	No	Yes	8:10002329-11954888	rs11782375		FAM167A			intron	Yes	FAM66A	FAM167A''		Heel bone mineral density, impedance of leg, red cell distribution width, irritability, diastolic blood pressure, neuroticism, BMI, hypothyroidism	Essential hypertension	yes
chr8b_3	Yes	Yes	No	Yes	8:10002329-11954888	rs12547997		MSRA			intron	Yes		MSRA		Heel bone mineral density, red cell distribution width, impedance of whole body, neutroticism, blood pressure, BMI, hypothyroidism, Treatment with bendroflumethiazide, sleep duration	Essential hypertension	yes
chr8c	No	No	No	Yes	8:41030906-41238757	rs35528702		SFRP1			intron	Yes		SFRP1''				yes
chr8d	Yes	Yes	No	Yes	8:125549614-126141651	rs34866937		MTSS1			intron	Yes	SQLE	MTSS1, SQLE	LV dimension, wall thickness, fractal shortening, ejection fraction, platelet crit, heart failure, ECG morphology
chr10a	Yes	Yes	Yes	No	10:60445086-60645086	rs117782728		BICC1			intron							yes
chr10b	No	No	Yes	Yes	10:80571044-82571044	rs772328467		NUTM2E			intron							yes
chr11a	Yes	Yes	No	Yes	11:32320571-32622956	rs138290126		WT1			intron			WT1	inguinal hernia	inguinal hernia	Hernia	yes
chr12a	Yes	Yes	No	No	12:3906720-4238285	rs11829170		PARP11			intergenic							yes
chr12b	Yes	Yes	No	Yes	12:65613960-66415317	rs1472259		MSRB3			intron	Yes	LEMD3	MSRB3''	brain region volumes	Height, peak expiratory flow, relative age of first facial hair		yes
chr12c	Yes	Yes	No	Yes	12:71379581-71689246	rs1705232		TSPAN8			intron	Yes		TSPAN8''			Asthma	yes
chr12d_1	Yes	Yes	No	Yes	12:115040834-115481740	rs7132327		TBX3	TBX5		intergenic				FD, ECG morphology, spatial QRS-T angle, QRS complex	QRS complex 12 lead sum
chr12d_2	Yes	Yes	No	Yes	12:115040834-115481740	rs4595588		TBX3			intron					Impedance of arms
chr13a	Yes	Yes	No	Yes	13:39991162-41203861	rs73171122		FOXO1	COG6		intergenic					Monocyte count		yes
chr13b	Yes	Yes	No	Yes	13:99244133-99964100	rs9517507		DOCK9			intron	Yes		DOCK9''		Heel bone mineral density, alcoholic cirrhosis of the liver as cause of death		yes
chr14a	Yes	Yes	No	Yes	14:71557556-72562978	rs34388001		SIPA1L1			intron	Yes		SIPA1L1''			Benign neoplasm of digestive system
chr16a	Yes	Yes	No	Yes	16:2101351-2205782	rs71385738		PKD1			intron			PKD1''				yes
chr16b	Yes	Yes	No	Yes	16:88405865-88673347	rs4782372		ZFPM1			intron					Platelet count, eosinophil count, neutrophil count		yes
chr17a	Yes	Yes	No	Yes	17:1955612-2225166	rs7217108		SMG6			intron	Yes	SRR, TSR1	SMG6		Plateletcrit, impedance of leg, heel bone mineral density, coronary artery disease, high blood pressure, waist circumference, BMI, schizophrenia, chronic ischaemic heart disease, myocardial infarction	Coronary atherosclerosis, ischemic heart disease, derangement of knee, monoarthritis, arthropathy	yes
chr17b	Yes	Yes	No	Yes	17:44906949-45463310	rs17608766		GOSR2	MYL4		intron			GOSR2, MYL4	FD, mean arterial pressure, pulse pressure, blood pressure, coronary atery disease, QRS duration, aortic root size, QT interval, aortic measurement, right ventricle volume and ejection fraction	Pulse pressure, blood pressure, QRS interval, coronary artery disease, aortic root size, height	Essential hypertension, diverticulosis
chr18a	Yes	Yes	No	Yes	18:19678179-19926300	rs7240020		GATA6			intron							yes
chr19a	Yes	Yes	Yes	Yes	19:7572649-7602649	19:7582649_C/T	rs661821	ZNF358			intron			ZNF358	QT interval

## Sheet: Supplementary Table 6
Summary of Mendelian randomisation results. The table depicts the results for trabeculation as outcome and exposure with dilated cardiomyopathy (DCM), hypertrophic cardiomyopathy (HCM), and heart failure (HF). Five statistical methods were used to assess for causality, with the number of SNPs included in the analysis (nsnp), beta effect size (b), standard error (se), and p-value (pval) shown. For…
Mendelian randomisation								heterogeneity					pleiotropy				directionality
exposure	outcome	method	nsnp	b	se	pval		method	Q	Q_df	Q_pval		egger_intercept	se	pval		snp_r2.exposure	snp_r2.outcome	correct_causal_direction	steiger_pval
HCM	HF	MR Egger	64	-0.0815827	0.0229352	0.000725272		MR Egger	361.112	62	8.68074e-44		0.000474677	0.00441867	0.914798		0.195835	0.000513392	TRUE	0
HCM opposes HF		Weighted median	64	-0.0666232	0.00797554	6.63032e-17		Inverse variance weighted	361.179	63	2.05219e-43
		Inverse variance weighted	64	-0.0793248	0.00910487	2.97647e-18
		Simple mode	64	-0.0948249	0.0226939	9.21301e-05
		Weighted mode	64	-0.0849027	0.0131523	1.76019e-08
DCM	HF	MR Egger	24	0.182862	0.0640792	0.00923452		MR Egger	114.737	22	1.56144e-14		0.00414014	0.00763958	0.593312		0.0011163	0.000407764	TRUE	2.59799e-27
DCM causes HF		Weighted median	24	0.189437	0.0172447	4.49868e-28		Inverse variance weighted	116.269	23	1.94191e-14
		Inverse variance weighted	24	0.215505	0.0215251	1.35263e-23
		Simple mode	24	0.203455	0.0270269	1.19833e-07
		Weighted mode	24	0.184602	0.019278	1.72107e-09
DCM	HCM	MR Egger	18	-1.19412	0.644702	0.0825369		MR Egger	198.152	16	1.87329e-33		-0.0170694	0.0669554	0.802019		0.00066082	0.0394108	FALSE	2.43311e-145
		Weighted median	18	-1.03186	0.116528	8.36764e-19		Inverse variance weighted	198.957	17	4.63919e-33
		Inverse variance weighted	18	-1.35159	0.179577	5.21104e-14
		Simple mode	18	-1.04143	0.174321	1.50879e-05
		Weighted mode	18	-1.02363	0.148029	2.50018e-06
HCM	DCM	MR Egger	64	-0.284875	0.067684	8.42981e-05		MR Egger	371.774	62	9.99839e-46		-0.00676011	0.0129911	0.604664		0.195835	0.00108599	TRUE	0
HCM opposes DCM		Weighted median	64	-0.251422	0.0257789	1.79058e-22		Inverse variance weighted	373.398	63	1.24965e-45
		Inverse variance weighted	64	-0.317175	0.0268248	2.93564e-32
		Simple mode	64	-0.380578	0.0880556	5.60141e-05
		Weighted mode	64	-0.192946	0.0564332	0.00110695
HF	mean global FD	MR Egger	31	0.192002	0.238608	0.427555		MR Egger	96.2652	29	3.83866e-09		-0.00121425	0.00951701	0.899356		0.000891732	0.00299248	FALSE	1.81529e-06
		Weighted median	31	0.0930912	0.0686327	0.174982		Inverse variance weighted	96.3192	30	7.0156e-09
		Inverse variance weighted	31	0.163064	0.0729005	0.0252989
		Simple mode	31	0.0882601	0.132867	0.511588
		Weighted mode	31	0.0733256	0.107979	0.502299
DCM	mean global FD	MR Egger	17	0.271846	0.129473	0.0530908		MR Egger	102.855	15	3.74372e-15		-0.0265944	0.0155331	0.107466		0.000865413	0.0036261	FALSE	3.90353e-09
		Weighted median	17	0.0738378	0.0270594	0.00635785		Inverse variance weighted	122.955	16	1.4816e-18
		Inverse variance weighted	17	0.0642135	0.048002	0.180986
		Simple mode	17	0.116943	0.0358003	0.00484926
		Weighted mode	17	0.0759129	0.0302085	0.0230641
HCM	mean global FD	MR Egger	47	0.00116204	0.0417208	0.977903		MR Egger	357.137	45	3.47304e-50		-0.0117072	0.0082946	0.164997		0.146424	0.01152	TRUE	2.51657e-264
HCM protects against trabeculation through LVEDV (adj NS below)		Weighted median	47	-0.0560868	0.0123992	6.08504e-06		Inverse variance weighted	372.947	46	9.38654e-53
		Inverse variance weighted	47	-0.0516755	0.0186147	0.00550211
		Simple mode	47	-0.0570581	0.0250982	0.0277173
		Weighted mode	47	-0.0476284	0.0215908	0.0324212
mean global FD	HF	MR Egger	25	-0.243887	0.294692	0.416402		MR Egger	214.228	23	5.7975e-33		0.0186292	0.0181157	0.314479		0.0362331	0.000163563	TRUE	5.04449e-261
		Weighted median	25	0.0443732	0.031106	0.15372		Inverse variance weighted	224.077	24	2.13063e-34
		Inverse variance weighted	25	0.053723	0.0556365	0.334241
		Simple mode	25	0.0886285	0.0536014	0.111258
		Weighted mode	25	0.0629885	0.0416576	0.143578
mean global FD	DCM	MR Egger	25	-0.12656	0.812837	0.877627		MR Egger	200.606	23	2.65927e-30		0.0136589	0.0497699	0.786196		0.0362331	0.000203782	TRUE	1.80057e-254
		Weighted median	25	-0.0685758	0.111937	0.540124		Inverse variance weighted	201.263	24	5.95636e-30
		Inverse variance weighted	25	0.092503	0.150496	0.538782
		Simple mode	25	-0.148825	0.302924	0.627682
		Weighted mode	25	-0.124661	0.300544	0.681985
mean global FD	HCM	MR Egger	22	2.49399	1.8762	0.198721		MR Egger	369.916	20	3.46141e-66		-0.18336	0.115511	0.128112		0.0322121	0.0204203	TRUE	1.017e-05
		Weighted median	22	-0.179903	0.184457	0.329407		Inverse variance weighted	416.521	21	3.51795e-75
		Inverse variance weighted	22	-0.434543	0.353451	0.218911
		Simple mode	22	-0.960375	0.347086	0.0115531
		Weighted mode	22	-0.860764	0.498428	0.0988572
HF	mean global FD adj for LVEDV	MR Egger	31	0.166374	0.241751	0.496794		MR Egger	94.6967	29	6.77747e-09		-0.0046961	0.00964176	0.629878		0.000891732	0.00270484	FALSE	3.1575e-05
		Weighted median	31	0.0577739	0.0705555	0.412876		Inverse variance weighted	95.4713	30	9.50358e-09
		Inverse variance weighted	31	0.0544519	0.0741368	0.462657
		Simple mode	31	0.0259613	0.168542	0.878614
		Weighted mode	31	0.0811748	0.137037	0.558051
DCM	mean global FD adj for LVEDV	MR Egger	17	0.22035	0.138127	0.1315		MR Egger	112.288	15	5.85645e-17		-0.0293632	0.0165729	0.0967429		0.000865413	0.00377145	FALSE	2.16787e-09
		Weighted median	17	-0.0138649	0.0275258	0.614468		Inverse variance weighted	135.787	16	4.79772e-21
		Inverse variance weighted	17	-0.00887397	0.0515132	0.863228
		Simple mode	17	-0.0110269	0.0420383	0.796433
		Weighted mode	17	-0.0165517	0.0291926	0.578594
HCM	mean global FD adj for LVEDV	MR Egger	47	0.00766745	0.0435624	0.861075		MR Egger	372.783	45	3.47599e-53		-0.00479241	0.00866048	0.582752		0.146424	0.0105051	TRUE	1.42778e-268
		Weighted median	47	-0.0077	0.0122215	0.52867		Inverse variance weighted	375.32	46	3.29226e-53
		Inverse variance weighted	47	-0.0139646	0.0190773	0.464168
		Simple mode	47	0.0127927	0.0232843	0.58538
		Weighted mode	47	0.0153185	0.016916	0.369886
LVEDV	HF	Multivariable IVW MR	35	0.26637	0.0770844	0.00152967
Mean Global FD		LVEDV causes HF	35	-0.0295395	0.0563693	0.603756
LVEDV	DCM	Multivariable IVW MR	35	1.21753	0.361914	0.00195848
Mean Global FD		LVEDV causes DCM	35	-0.199308	0.263427	0.454659
LVEDV	HCM	Multivariable IVW MR	35	-2.11413	0.421508	2.22898e-05
Mean Global FD		LVEDV opposes HCM	35	-0.152819	0.337591	0.654039

## Sheet: Supplementary Table 7
The table depicts the validated rare variant association studies results for trabecular measures. CHROM, chromosome; GENPOS, gene position; ALLELE1, masks; A1FREQ, allele frequency; N, sample size of discovery cohort; TEST, RVAS method analysed by Regenie software; SE, standard error; LOG10P, p-value of association.
CHROM	GENPOS	Gene	Transcript	ALLELE0	ALLELE1	A1FREQ	N	TEST	BETA.slice1	SE.slice1	CHISQ.slice1	LOG10P.slice1	BETA.slice2	SE.slice2	CHISQ.slice2	LOG10P.slice2	BETA.slice3	SE.slice3	CHISQ.slice3	LOG10P.slice3	BETA.slice4	SE.slice4	CHISQ.slice4	LOG10P.slice4	BETA.slice5	SE.slice5	CHISQ.slice5	LOG10P.slice5	BETA.slice6	SE.slice6	CHISQ.slice6	LOG10P.slice6	BETA.slice7	SE.slice7	CHISQ.slice7	LOG10P.slice7	BETA.slice8	SE.slice8	CHISQ.slice8	LOG10P.slice8	BETA.slice9	SE.slice9	CHISQ.slice9	LOG10P.slice9	BETA.minglobal	SE.minglobal	CHISQ.minglobal	LOG10P.minglobal	BETA.meanglobal
1	115701246	CASQ2	ENSG00000118729.M3.all	ref	missense(0/5),missense(>=1/5),missense(5/5).all	0.29386	29480	ADD	0.0316436	0.00900548	12.3469	3.35484	0.0410285	0.00895151	21.0077	5.33966	0.000289859	0.00893522	0.00105236	0.011387	-0.023799	0.00898014	7.02349	2.09449	-0.029276	0.00895663	10.684	2.96631	-0.0454511	0.00894964	25.7916	6.41982	-0.0594697	0.00896226	44.0308	10.4905	-0.0507039	0.00897444	31.9203	7.79418	-0.0340042	0.00902927	14.1827	3.78019	-0.00472796	0.00904619	0.27316	0.220967	-0.0279335
1	115701246	CASQ2	ENSG00000118729.M7.all	ref	LoF,missense(0/5),missense(>=1/5),missense(5/5).all	0.293877	29480	ADD	0.031578	0.00900555	12.2956	3.34291	0.0410434	0.00895157	21.0226	5.34305	0.000350549	0.00893528	0.00153915	0.0138083	-0.0237201	0.0089802	6.97688	2.08318	-0.0291956	0.0089567	10.6252	2.95251	-0.0454256	0.0089497	25.7623	6.41324	-0.0595566	0.00896233	44.159	10.5189	-0.0507958	0.00897451	32.0358	7.81999	-0.0341244	0.00902934	14.283	3.80332	-0.00486205	0.00904625	0.288869	0.228452	-0.0279709
1	26022647	EXTL1	ENSG00000158008.M3.all	ref	missense(0/5),missense(>=1/5),missense(5/5).all	0.693945	29480	ADD	-0.0171905	0.00883983	3.78173	1.28554	-0.0139314	0.00878684	2.51376	0.947473	0.00994594	0.00877086	1.2859	0.590397	0.0336079	0.00881495	14.536	3.86167	0.0346431	0.00879188	15.5264	4.08959	0.0406501	0.00878501	21.4111	5.43107	0.047272	0.0087974	28.8735	7.11203	0.0404536	0.00880936	21.0876	5.35777	0.0285472	0.00886318	10.374	2.89346	0.0254529	0.00887978	8.21616	2.38175	0.0346239
1	26022647	EXTL1	ENSG00000158008.M7.all	ref	LoF,missense(0/5),missense(>=1/5),missense(5/5).all	0.69403	29480	ADD	-0.0170972	0.00884295	3.73814	1.27422	-0.0140878	0.00878995	2.56869	0.962583	0.00985295	0.00877396	1.26108	0.582616	0.0335839	0.00881806	14.505	3.85452	0.0346361	0.00879498	15.5091	4.08561	0.0406169	0.00878811	21.361	5.41972	0.0471452	0.00880051	28.6985	7.07278	0.0404042	0.00881247	21.0212	5.34273	0.0285035	0.00886631	10.335	2.88429	0.0253519	0.00888292	8.14536	2.3648	0.0345574
1	201381888	LAD1	ENSG00000159166.M3.all	ref	missense(0/5),missense(>=1/5),missense(5/5).all	0.497609	29480	ADD	-0.00529316	0.00825723	0.410923	0.282744	-0.0218526	0.00820774	7.08856	2.11026	-0.00936966	0.00819281	1.30792	0.597273	-0.0273342	0.008234	11.0203	3.04518	-0.0402658	0.00821244	24.0396	6.02514	-0.0345455	0.00820603	17.7222	4.59239	-0.0217085	0.0082176	6.97865	2.08361	-0.0181419	0.00822877	4.86068	1.56105	-0.0229149	0.00827905	7.66085	2.24848	-0.0320822	0.00829456	14.9604	3.95943	-0.0373494
1	201381888	LAD1	ENSG00000159166.M7.all	ref	LoF,missense(0/5),missense(>=1/5),missense(5/5).all	0.497609	29480	ADD	-0.00529316	0.00825723	0.410923	0.282744	-0.0218526	0.00820774	7.08856	2.11026	-0.00936966	0.00819281	1.30792	0.597273	-0.0273342	0.008234	11.0203	3.04518	-0.0402658	0.00821244	24.0396	6.02514	-0.0345455	0.00820603	17.7222	4.59239	-0.0217085	0.0082176	6.97865	2.08361	-0.0181419	0.00822877	4.86068	1.56105	-0.0229149	0.00827905	7.66085	2.24848	-0.0320822	0.00829456	14.9604	3.95943	-0.0373494
1	110947961	LRIF1	ENSG00000121931.M3.0.001	ref	missense(0/5),missense(>=1/5),missense(5/5).0.001	0.00386703	29480	ADD	0.0435251	0.0659007	0.436214	0.29332	0.0918057	0.0655057	1.96418	0.792993	0.169508	0.0653865	6.72056	2.02087	0.294894	0.0657152	20.1372	5.14218	0.23645	0.0655432	13.0144	3.50989	0.206709	0.065492	9.96188	2.79638	0.248912	0.0655844	14.4043	3.8313	0.235485	0.0656735	12.8572	3.47342	0.111684	0.0660748	2.85701	1.04107	0.157294	0.0661986	5.64582	1.75704	0.289964
1	110947961	LRIF1	ENSG00000121931.M7.0.001	ref	LoF,missense(0/5),missense(>=1/5),missense(5/5).0.001	0.00393487	29480	ADD	0.0366146	0.0653346	0.314068	0.240185	0.091027	0.064943	1.96461	0.793117	0.175051	0.0648248	7.292	2.1595	0.291378	0.0651507	20.0021	5.1115	0.226574	0.0649802	12.1579	3.31087	0.200317	0.0649294	9.51817	2.69155	0.243203	0.065021	13.9905	3.73579	0.240028	0.0651094	13.5905	3.64335	0.114196	0.0655072	3.03894	1.08997	0.167348	0.0656299	6.50189	1.96754	0.285864
1	201283703	PKP1	ENSG00000081277.M3.all	ref	missense(0/5),missense(>=1/5),missense(5/5).all	NA	29480	ADD-ACATO	NA	NA	1.26883	0.585048	NA	NA	1.44435	0.639337	NA	NA	1.92698	0.78228	NA	NA	1.82752	0.75345	NA	NA	10.2156	2.85617	NA	NA	5.59356	1.74409	NA	NA	0.0831268	0.111762	NA	NA	0.0286924	0.0627374	NA	NA	0.0198473	0.0516044	NA	NA	1.16607	0.552515	NA
1	201283703	PKP1	ENSG00000081277.M3.all	ref	missense(0/5),missense(>=1/5),missense(5/5).all	NA	29480	ADD-ACATV	NA	NA	1.45682	0.64314	NA	NA	1.86271	0.763685	NA	NA	1.71332	0.719978	NA	NA	2.71971	1.00386	NA	NA	14.315	3.81071	NA	NA	9.58551	2.70748	NA	NA	0.0052323	0.0257944	NA	NA	0.0113107	0.038435	NA	NA	0.0254291	0.0588353	NA	NA	1.06931	0.521287	NA
1	201283703	PKP1	ENSG00000081277.M3.all	ref	missense(0/5),missense(>=1/5),missense(5/5).all	0.283022	29480	ADD	-0.0309417	0.00977089	10.0281	2.812	-0.0334748	0.00971232	11.8792	3.24593	-0.0196738	0.00969465	4.11826	1.3724	-0.0379822	0.00974339	15.1964	4.01373	-0.0531371	0.00971788	29.8987	7.34178	-0.050933	0.0097103	27.5127	6.80668	-0.0367385	0.00972399	14.2742	3.80131	-0.0238665	0.00973721	6.00772	1.84638	-0.0205895	0.0097967	4.41706	1.44878	-0.0308545	0.00981505	9.88218	2.77758	-0.0583902
1	201283703	PKP1	ENSG00000081277.M7.all	ref	LoF,missense(0/5),missense(>=1/5),missense(5/5).all	NA	29480	ADD-ACATO	NA	NA	1.24698	0.578183	NA	NA	1.4114	0.629258	NA	NA	1.9218	0.780786	NA	NA	1.82411	0.752456	NA	NA	10.2121	2.85536	NA	NA	5.58908	1.74297	NA	NA	0.0786117	0.108358	NA	NA	0.0258298	0.0593258	NA	NA	0.0222348	0.0547954	NA	NA	1.15667	0.54951	NA
1	201283703	PKP1	ENSG00000081277.M7.all	ref	LoF,missense(0/5),missense(>=1/5),missense(5/5).all	NA	29480	ADD-ACATV	NA	NA	1.42858	0.634518	NA	NA	1.85236	0.760677	NA	NA	1.70895	0.718689	NA	NA	1.60757	0.688597	NA	NA	14.3124	3.81011	NA	NA	9.5829	2.70686	NA	NA	0.00522397	0.0257733	NA	NA	0.011371	0.0385416	NA	NA	0.0258934	0.0594033	NA	NA	1.11143	0.534956	NA
1	201283703	PKP1	ENSG00000081277.M7.all	ref	LoF,missense(0/5),missense(>=1/5),missense(5/5).all	0.283039	29480	ADD	-0.0309223	0.00977095	10.0154	2.80902	-0.0335873	0.00971239	11.9591	3.26456	-0.019782	0.00969471	4.16362	1.38404	-0.0379786	0.00974345	15.1933	4.01302	-0.053162	0.00971795	29.9263	7.34796	-0.0511038	0.00971036	27.6972	6.84811	-0.0368917	0.00972406	14.3934	3.82879	-0.0240013	0.00973727	6.07566	1.8631	-0.0207217	0.00979676	4.47388	1.46323	-0.030982	0.00981512	9.96384	2.79685	-0.0585453
1	54054327	TCEANC2	ENSG00000116205.M1.0.001	ref	LoF.0.001	5.0882e-05	29480	ADD	0.558051	0.572312	0.950783	0.482118	1.3485	0.568882	5.61896	1.75038	0.767579	0.567847	1.82719	0.753354	1.03293	0.570701	3.27588	1.15301	1.14815	0.569208	4.06867	1.35966	0.808225	0.568763	2.0193	0.808799	0.720343	0.569565	1.59953	0.686196	0.969782	0.570339	2.89122	1.0503	2.81275	0.573824	24.0273	6.02237	2.43319	0.574899	17.913	4.63594	1.86999
1	54054327	TCEANC2	ENSG00000116205.M1.0.01	ref	LoF.0.01	5.0882e-05	29480	ADD	0.558051	0.572312	0.950783	0.482118	1.3485	0.568882	5.61896	1.75038	0.767579	0.567847	1.82719	0.753354	1.03293	0.570701	3.27588	1.15301	1.14815	0.569208	4.06867	1.35966	0.808225	0.568763	2.0193	0.808799	0.720343	0.569565	1.59953	0.686196	0.969782	0.570339	2.89122	1.0503	2.81275	0.573824	24.0273	6.02237	2.43319	0.574899	17.913	4.63594	1.86999
1	54054327	TCEANC2	ENSG00000116205.M1.all	ref	LoF.all	5.0882e-05	29480	ADD	0.558051	0.572312	0.950783	0.482118	1.3485	0.568882	5.61896	1.75038	0.767579	0.567847	1.82719	0.753354	1.03293	0.570701	3.27588	1.15301	1.14815	0.569208	4.06867	1.35966	0.808225	0.568763	2.0193	0.808799	0.720343	0.569565	1.59953	0.686196	0.969782	0.570339	2.89122	1.0503	2.81275	0.573824	24.0273	6.02237	2.43319	0.574899	17.913	4.63594	1.86999
2	178527014	TTN	ENSG00000155657.M1.singleton	ref	LoF.singleton	0.00184871	29480	ADD	-0.000233016	0.0951438	5.99805e-06	0.000849481	0.0484037	0.0946576	0.261484	0.21531	0.0622467	0.0943195	0.435542	0.293042	0.00910856	0.0948442	0.00922312	0.0345673	0.0414053	0.0945498	0.191774	0.179507	0.179615	0.0944246	3.61837	1.24302	0.326259	0.0944841	11.9236	3.25627	0.404573	0.0947428	18.2348	4.70934	0.385532	0.0953723	16.341	4.27648	0.257371	0.0955412	7.25667	2.15096	0.302322
2	178527014	TTN	ENSG00000155657.M1.all	ref	LoF.all	NA	29480	ADD-ACATV	NA	NA	1.42484	0.633375	NA	NA	0.249157	0.209244	NA	NA	0.0261522	0.0597181	NA	NA	0.0054792	0.0264135	NA	NA	0.40111	0.278588	NA	NA	0.0144251	0.0436393	NA	NA	14.6721	3.89304	NA	NA	17.7627	4.60164	NA	NA	12.596	3.41277	NA	NA	8.69109	2.49516	NA
2	178527014	TTN	ENSG00000155657.M1.all	ref	LoF.all	NA	29480	ADD-SKAT	NA	NA	1.55131	0.671737	NA	NA	0.290873	0.229397	NA	NA	0.00142099	0.0132596	NA	NA	0.505549	0.321416	NA	NA	0.245338	0.207344	NA	NA	6.41042	1.94519	NA	NA	15.0082	3.97043	NA	NA	18.2178	4.70547	NA	NA	12.8452	3.47064	NA	NA	9.15506	2.60549	NA
2	178527014	TTN	ENSG00000155657.M1.all	ref	LoF.all	NA	29480	ADD-SKATO	NA	NA	1.02263	0.505992	NA	NA	0.106612	0.128406	NA	NA	0.00044816	0.00739779	NA	NA	0.225823	0.197474	NA	NA	0.394205	0.275644	NA	NA	5.95561	1.83355	NA	NA	15.438	4.06927	NA	NA	18.1079	4.68041	NA	NA	12.6365	3.42218	NA	NA	9.13043	2.59965	NA
2	178527014	TTN	ENSG00000155657.M2.all	ref	missense(>=1/5),missense(5/5).all	NA	29480	ADD-ACATO	NA	NA	4.58874	1.49238	NA	NA	17.0991	4.45002	NA	NA	22.3216	5.63715	NA	NA	9.54046	2.69682	NA	NA	0.0115792	0.0389077	NA	NA	0.134273	0.146276	NA	NA	0.80692	0.432935	NA	NA	0.00972382	0.035529	NA	NA	0.655625	0.378711	NA	NA	1.16386	0.55181	NA
2	178527014	TTN	ENSG00000155657.M2.all	ref	missense(>=1/5),missense(5/5).all	NA	29480	ADD-ACATV	NA	NA	1.72062	0.72213	NA	NA	15.8427	4.16221	NA	NA	26.5429	6.5888	NA	NA	11.151	3.07578	NA	NA	0.0347682	0.0695185	NA	NA	0.0207747	0.0528632	NA	NA	0.65499	0.378477	NA	NA	0.000115626	0.00374208	NA	NA	3.387	1.18235	NA	NA	2.80148	1.02605	NA
2	178527014	TTN	ENSG00000155657.M6.all	ref	LoF,missense(>=1/5),missense(5/5).all	NA	29480	ADD-ACATO	NA	NA	4.57021	1.48768	NA	NA	17.0841	4.4466	NA	NA	22.3177	5.63625	NA	NA	9.52111	2.69224	NA	NA	0.0104347	0.0368559	NA	NA	0.12974	0.143451	NA	NA	0.851527	0.448403	NA	NA	0.00974471	0.0355686	NA	NA	0.641303	0.373414	NA	NA	1.13455	0.542409	NA
2	178527014	TTN	ENSG00000155657.M6.all	ref	LoF,missense(>=1/5),missense(5/5).all	NA	29480	ADD-ACATV	NA	NA	1.71797	0.72135	NA	NA	15.8389	4.16133	NA	NA	26.539	6.58793	NA	NA	11.147	3.07485	NA	NA	0.034834	0.069589	NA	NA	0.0179843	0.0489934	NA	NA	0.640392	0.373076	NA	NA	0.000116114	0.00375	NA	NA	3.38359	1.18145	NA	NA	2.79856	1.02526	NA
3	9750271	OGG1	ENSG00000114026.M4.0.001	ref	missense(5/5).0.001	0.000932836	29480	ADD	0.380372	0.133869	8.07344	2.34757	0.296961	0.133111	4.977	1.59029	0.00374332	0.132774	0.000794847	0.0098796	0.0628328	0.133266	0.222297	0.195659	0.255332	0.132735	3.70032	1.26439	0.421174	0.132764	10.0638	2.82042	0.572738	0.132956	18.5565	4.78266	0.643575	0.133358	23.2895	5.85586	0.291661	0.134094	4.73086	1.52833	0.431692	0.13434	10.3261	2.88218	0.528999
4	76251747	FAM47E-STBD1	ENSG00000272414.M3.all	ref	missense(0/5),missense(>=1/5),missense(5/5).all	0.165875	29480	ADD	0.00372461	0.011079	0.113022	0.132692	-0.00319624	0.0110044	0.0843613	0.11268	-0.014662	0.0109751	1.78473	0.740956	0.00804851	0.0110175	0.53366	0.33248	0.0380118	0.0109742	11.9976	3.27353	0.0498006	0.0109705	20.607	5.2488	0.0526973	0.0109854	23.0114	5.79306	0.0351103	0.0110173	10.156	2.84215	0.0139717	0.0110915	1.58678	0.682381	0.018684	0.0111147	2.82582	1.03264	0.0361417
4	76251747	FAM47E-STBD1	ENSG00000272414.M7.all	ref	LoF,missense(0/5),missense(>=1/5),missense(5/5).all	0.165909	29480	ADD	0.00360494	0.0110785	0.105885	0.127914	-0.00345447	0.011004	0.0985513	0.122873	-0.0147902	0.0109746	1.81622	0.750157	0.00787563	0.011017	0.511023	0.323584	0.0380014	0.0109737	11.992	3.27222	0.0499229	0.0109701	20.7101	5.27218	0.0529936	0.010985	23.2729	5.85211	0.0356011	0.0110168	10.4428	2.90964	0.0140519	0.0110911	1.60519	0.687888	0.0188004	0.0111142	2.8614	1.04226	0.0362007
5	153490888	GRIA1	ENSG00000155511.M2.singleton	ref	missense(>=1/5),missense(5/5).singleton	0.000898915	29480	ADD	0.767134	0.136336	31.6609	7.73618	0.691556	0.135396	26.0881	6.48654	0.218487	0.135104	2.61526	0.975349	0.206547	0.135658	2.31819	0.893236	0.158675	0.135227	1.37687	0.618641	0.078714	0.135138	0.339275	0.25162	0.0479309	0.135303	0.125491	0.14077	0.152631	0.135613	1.26674	0.584393	0.147711	0.136649	1.16846	0.55328	0.319568	0.136861	5.45217	1.70899	0.446439
5	153490888	GRIA1	ENSG00000155511.M2.0.001	ref	missense(>=1/5),missense(5/5).0.001	0.00234057	29480	ADD	0.346277	0.0846128	16.7485	4.36981	0.377091	0.0840296	20.1385	5.14248	0.143393	0.0838482	2.92459	1.05929	0.105649	0.0841921	1.57468	0.678756	0.0683646	0.0839246	0.663565	0.381634	-0.0166661	0.0838692	0.0394876	0.0744374	-0.0234777	0.0839722	0.0781702	0.108021	0.0658352	0.084164	0.611877	0.362428	0.00500061	0.0848074	0.00347679	0.020916	0.157135	0.0849386	3.42246	1.19169	0.184093
5	153490888	GRIA1	ENSG00000155511.M3.singleton	ref	missense(0/5),missense(>=1/5),missense(5/5).singleton	0.000932836	29480	ADD	0.713091	0.133838	28.3876	7.00306	0.642231	0.132916	23.3468	5.86881	0.207892	0.132629	2.45696	0.931795	0.204939	0.133173	2.3682	0.907176	0.156548	0.13275	1.39067	0.622892	0.0981537	0.132662	0.547417	0.337833	0.0763094	0.132825	0.330062	0.247473	0.139442	0.133129	1.0971	0.53032	0.110466	0.134146	0.678112	0.386964	0.282723	0.134354	4.42816	1.4516	0.429071
5	153490888	GRIA1	ENSG00000155511.M4.singleton	ref	missense(5/5).singleton	0.000373134	29480	ADD	1.06816	0.211498	25.5068	6.35573	0.792792	0.210041	14.2466	3.79492	0.13019	0.209587	0.385856	0.272064	0.121679	0.210447	0.334306	0.249388	0.229486	0.209778	1.19671	0.562282	0.25206	0.20964	1.44564	0.639732	0.259699	0.209897	1.53083	0.66557	0.358673	0.210377	2.9067	1.05447	0.292456	0.211985	1.90331	0.775446	0.615339	0.212313	8.39994	2.4257	0.629625
5	153490888	GRIA1	ENSG00000155511.M6.singleton	ref	LoF,missense(>=1/5),missense(5/5).singleton	0.000915875	29480	ADD	0.756386	0.13507	31.3597	7.6688	0.66359	0.134139	24.4732	6.12291	0.172513	0.133849	1.66117	0.704553	0.184879	0.134398	1.89229	0.772258	0.15755	0.133971	1.38298	0.620522	0.0799757	0.133883	0.356835	0.259425	0.0604439	0.134047	0.203325	0.185719	0.157607	0.134353	1.37612	0.61841	0.14672	0.13538	1.17455	0.555223	0.325013	0.13559	5.74577	1.78177	0.434663
5	153490888	GRIA1	ENSG00000155511.M7.singleton	ref	LoF,missense(0/5),missense(>=1/5),missense(5/5).singleton	0.000949796	29480	ADD	0.703692	0.13264	28.1459	6.94881	0.616143	0.131726	21.8785	5.53691	0.163747	0.131442	1.55196	0.671934	0.184073	0.131981	1.94517	0.787523	0.155501	0.131562	1.39704	0.624849	0.0990241	0.131475	0.567281	0.345495	0.0878706	0.131636	0.445592	0.297194	0.144476	0.131937	1.19912	0.563046	0.110175	0.132945	0.686779	0.390126	0.288632	0.133151	4.69893	1.52026	0.418026
6	26458606	BTN2A1	ENSG00000112763.M2.all	ref	missense(>=1/5),missense(5/5).all	0.122795	29480	ADD	-0.0262794	0.0124172	4.47903	1.46454	-0.00757373	0.0123419	0.376578	0.268056	0.0231327	0.0123044	3.53452	1.2211	0.0435277	0.0123641	12.3938	3.36577	0.0579284	0.0123246	22.0923	5.58528	0.0521005	0.0123244	17.8711	4.62637	0.0456137	0.0123437	13.6552	3.65831	0.0239295	0.0123666	3.7443	1.27582	-0.0136007	0.0124523	1.19295	0.561087	0.0025045	0.0124744	0.0403093	0.0752675	0.0317901
6	26458606	BTN2A1	ENSG00000112763.M3.all	ref	missense(0/5),missense(>=1/5),missense(5/5).all	0.127052	29480	ADD	-0.0232985	0.0122909	3.59326	1.23647	-0.00480102	0.0122164	0.154447	0.15844	0.0268626	0.0121793	4.86467	1.56206	0.0438073	0.0122384	12.8129	3.46314	0.0558348	0.0121992	20.9482	5.32618	0.0508814	0.0121991	17.3965	4.51802	0.0434773	0.0122182	12.6623	3.42817	0.0242384	0.0122408	3.92092	1.32158	-0.0127749	0.0123257	1.07421	0.522885	0.00191408	0.0123475	0.0240304	0.0570958	0.0333804
6	26458606	BTN2A1	ENSG00000112763.M6.all	ref	LoF,missense(>=1/5),missense(5/5).all	0.123372	29480	ADD	-0.0263395	0.0124004	4.51174	1.47285	-0.00736073	0.0123252	0.356658	0.259347	0.0239655	0.0122878	3.80388	1.29129	0.0429168	0.0123474	12.081	3.29297	0.0569701	0.0123079	21.4253	5.43428	0.0518723	0.0123078	17.7628	4.60166	0.0449178	0.012327	13.2776	3.57091	0.0227102	0.0123499	3.38157	1.18092	-0.0141162	0.0124355	1.28858	0.591233	0.00240918	0.0124575	0.0374004	0.072295	0.0310675
6	118465407	CEP85L	ENSG00000111860.M3.all	ref	missense(0/5),missense(>=1/5),missense(5/5).all	NA	29480	ADD-ACATO	NA	NA	0.466951	0.305927	NA	NA	4.32421	1.42511	NA	NA	2.64774	0.984232	NA	NA	1.35013	0.610381	NA	NA	2.28441	0.883791	NA	NA	52.7741	12.4269	NA	NA	49.897	11.7904	NA	NA	10.5375	2.9319	NA	NA	0.0934529	0.119282	NA	NA	0.749434	0.412676	NA
6	118465407	CEP85L	ENSG00000111860.M3.all	ref	missense(0/5),missense(>=1/5),missense(5/5).all	NA	29480	ADD-ACATV	NA	NA	0.539752	0.334855	NA	NA	3.40909	1.18817	NA	NA	2.21593	0.864573	NA	NA	1.18634	0.558982	NA	NA	3.08714	1.10285	NA	NA	57.0938	13.3814	NA	NA	54.2119	12.7447	NA	NA	14.6615	3.8906	NA	NA	0.0922886	0.118451	NA	NA	0.199949	0.183916	NA
6	118465407	CEP85L	ENSG00000111860.M3.all	ref	missense(0/5),missense(>=1/5),missense(5/5).all	0.551357	29480	ADD	0.00198598	0.0083869	0.0560718	0.0900078	0.000746557	0.00833606	0.00802054	0.0321531	-0.00622401	0.00831072	0.560872	0.343031	-0.03498	0.00835105	17.5452	4.55198	-0.0631001	0.00832433	57.4594	13.4622	-0.0890628	0.00832425	114.473	25.9886	-0.0862374	0.00833727	106.99	24.3493	-0.0679413	0.00835271	66.1627	15.3817	-0.0221868	0.00841063	6.95874	2.07878	-0.0173955	0.00842551	4.26265	1.40939	-0.0674361
6	118465407	CEP85L	ENSG00000111860.M7.all	ref	LoF,missense(0/5),missense(>=1/5),missense(5/5).all	NA	29480	ADD-ACATO	NA	NA	0.532876	0.332173	NA	NA	4.45106	1.45743	NA	NA	2.3968	0.915126	NA	NA	0.884586	0.459735	NA	NA	2.08408	0.827275	NA	NA	52.7574	12.4232	NA	NA	49.8801	11.7867	NA	NA	10.5293	2.92997	NA	NA	0.0993383	0.123421	NA	NA	0.757854	0.415668	NA
6	118465407	CEP85L	ENSG00000111860.M7.all	ref	LoF,missense(0/5),missense(>=1/5),missense(5/5).all	NA	29480	ADD-ACATV	NA	NA	0.58146	0.350918	NA	NA	3.44378	1.19729	NA	NA	2.09711	0.830979	NA	NA	0.851095	0.448254	NA	NA	2.73057	1.00681	NA	NA	57.0766	13.3776	NA	NA	54.1946	12.7409	NA	NA	14.645	3.8868	NA	NA	0.141264	0.150563	NA	NA	0.204159	0.186162	NA
6	118465407	CEP85L	ENSG00000111860.M7.all	ref	LoF,missense(0/5),missense(>=1/5),missense(5/5).all	0.551374	29480	ADD	0.00202497	0.00838726	0.0582904	0.0919341	0.000748358	0.00833642	0.00805859	0.032232	-0.00616605	0.00831108	0.550426	0.338998	-0.0348776	0.00835141	17.4411	4.52821	-0.0630708	0.00832469	57.4011	13.4493	-0.0890979	0.00832461	114.553	26.0062	-0.0863023	0.00833763	107.142	24.3826	-0.0679867	0.00835307	66.2454	15.4	-0.0222318	0.008411	6.98642	2.0855	-0.0174368	0.00842588	4.28257	1.41448	-0.0674434
6	149942075	ULBP2	ENSG00000131015.M2.singleton	ref	missense(>=1/5),missense(5/5).singleton	0.000118725	29480	ADD	0.842281	0.374622	5.05508	1.60988	1.09652	0.372351	8.67215	2.49065	0.756174	0.371219	4.14938	1.38039	0.466196	0.37302	1.56197	0.674942	0.729766	0.371827	3.85199	1.30376	0.824858	0.371824	4.92135	1.57631	0.966581	0.372405	6.73667	2.02479	1.17702	0.373095	9.95244	2.79416	1.3965	0.375682	13.818	3.69594	2.01451	0.376347	28.6526	7.0625	1.59654
6	27451303	ZNF184	ENSG00000096654.M3.all	ref	missense(0/5),missense(>=1/5),missense(5/5).all	0.622727	29480	ADD	0.00731757	0.00852701	0.736444	0.408043	0.00593599	0.00847532	0.490539	0.315436	-0.00192419	0.00844956	0.0518595	0.086261	-0.0229823	0.00849056	7.32681	2.16791	-0.0424555	0.00846339	25.1639	6.27853	-0.0389536	0.00846332	21.1843	5.37968	-0.0289275	0.00847655	11.6461	3.19155	-0.0238017	0.00849225	7.85545	2.29527	-0.00677817	0.00855114	0.628313	0.368582	0.000811034	0.00856627	0.00896385	0.0340598	-0.0230135
6	27451303	ZNF184	ENSG00000096654.M7.all	ref	LoF,missense(0/5),missense(>=1/5),missense(5/5).all	0.622761	29480	ADD	0.0072034	0.00852795	0.713486	0.399802	0.00580405	0.00847626	0.468871	0.306707	-0.00196758	0.00845049	0.0542129	0.0883694	-0.0227962	0.00849149	7.20705	2.13896	-0.0423238	0.00846433	25.0026	6.2422	-0.0388355	0.00846425	21.0514	5.34958	-0.0288257	0.00847749	11.5618	3.17185	-0.0237139	0.00849319	7.79586	2.28095	-0.00681405	0.00855208	0.634844	0.371015	0.000864748	0.00856722	0.0101882	0.0364007	-0.0229621
7	107203521	COG5	ENSG00000164597.M3.all	ref	missense(0/5),missense(>=1/5),missense(5/5).all	0.527544	29480	ADD	-0.0103142	0.0081844	1.58816	0.682795	-0.033192	0.00813131	16.6627	4.35018	-0.0218778	0.0081041	7.28782	2.15849	-0.0303583	0.0081467	13.8864	3.71176	-0.0379758	0.00812246	21.8594	5.53257	-0.0451919	0.00811775	30.992	7.58654	-0.0515959	0.00812873	40.2888	9.65944	-0.0372692	0.00814321	20.9464	5.32576	-0.0193933	0.0082019	5.59084	1.74341	-0.0184638	0.00821675	5.04945	1.60847	-0.0528868
7	107203521	COG5	ENSG00000164597.M7.all	ref	LoF,missense(0/5),missense(>=1/5),missense(5/5).all	0.527561	29480	ADD	-0.0103419	0.00818471	1.59659	0.685316	-0.0331929	0.00813161	16.6624	4.35011	-0.0218856	0.0081044	7.2925	2.15962	-0.0303852	0.00814701	13.91	3.71721	-0.0379641	0.00812277	21.8442	5.52915	-0.0451513	0.00811805	30.9341	7.57358	-0.0515453	0.00812904	40.2069	9.64122	-0.0372539	0.00814351	20.9277	5.32152	-0.0193541	0.00820221	5.56784	1.73771	-0.0183986	0.00821706	5.01345	1.59944	-0.0528883
10	122932454	C10orf88	ENSG00000119965.M2.0.001	ref	missense(>=1/5),missense(5/5).0.001	0.00247626	29480	ADD	0.103242	0.0822168	1.57685	0.679409	0.398801	0.081742	23.8025	5.97166	0.448501	0.0814978	30.2856	7.42842	0.175305	0.0818718	4.5848	1.49138	-0.094828	0.0815947	1.35067	0.610548	-0.111218	0.0815611	1.85944	0.762735	-0.075873	0.0816742	0.862987	0.452343	-0.0409967	0.0819035	0.250549	0.209934	-9.61346e-05	0.082463	1.35907e-06	0.000404154	-0.052337	0.0825763	0.401704	0.27884	0.152545
10	122932454	C10orf88	ENSG00000119965.M2.0.01	ref	missense(>=1/5),missense(5/5).0.01	0.00247626	29480	ADD	0.103242	0.0822168	1.57685	0.679409	0.398801	0.081742	23.8025	5.97166	0.448501	0.0814978	30.2856	7.42842	0.175305	0.0818718	4.5848	1.49138	-0.094828	0.0815947	1.35067	0.610548	-0.111218	0.0815611	1.85944	0.762735	-0.075873	0.0816742	0.862987	0.452343	-0.0409967	0.0819035	0.250549	0.209934	-9.61346e-05	0.082463	1.35907e-06	0.000404154	-0.052337	0.0825763	0.401704	0.27884	0.152545
10	122932454	C10orf88	ENSG00000119965.M2.all	ref	missense(>=1/5),missense(5/5).all	NA	29480	ADD-ACATO	NA	NA	0.796374	0.429247	NA	NA	24.0201	6.02075	NA	NA	28.803	7.09622	NA	NA	3.79975	1.29022	NA	NA	0.0286185	0.0626512	NA	NA	1.19112	0.560503	NA	NA	0.584724	0.352161	NA	NA	0.724453	0.403747	NA	NA	5.08873	1.61831	NA	NA	1.75734	0.73293	NA
10	122932454	C10orf88	ENSG00000119965.M2.all	ref	missense(>=1/5),missense(5/5).all	NA	29480	ADD-SKAT	NA	NA	0.46921	0.306844	NA	NA	21.4645	5.44317	NA	NA	23.6659	5.94083	NA	NA	3.27432	1.1526	NA	NA	0.171	0.167987	NA	NA	0.562755	0.343756	NA	NA	0.401589	0.278792	NA	NA	0.972025	0.48922	NA	NA	6.57985	1.98657	NA	NA	2.20396	0.861201	NA
10	122932454	C10orf88	ENSG00000119965.M2.all	ref	missense(>=1/5),missense(5/5).all	NA	29480	ADD-SKATO	NA	NA	1.0204	0.505256	NA	NA	23.514	5.90654	NA	NA	28.1023	6.93903	NA	NA	3.43604	1.19526	NA	NA	0.95455	0.48338	NA	NA	1.67126	0.707546	NA	NA	0.657839	0.379527	NA	NA	0.486613	0.313863	NA	NA	5.52469	1.727	NA	NA	1.47537	0.648782	NA
10	122932454	C10orf88	ENSG00000119965.M2.all	ref	missense(>=1/5),missense(5/5).all	0.00247626	29480	ADD	0.103242	0.0822168	1.57685	0.679409	0.398801	0.081742	23.8025	5.97166	0.448501	0.0814978	30.2856	7.42842	0.175305	0.0818718	4.5848	1.49138	-0.094828	0.0815947	1.35067	0.610548	-0.111218	0.0815611	1.85944	0.762735	-0.075873	0.0816742	0.862987	0.452343	-0.0409967	0.0819035	0.250549	0.209934	-9.61346e-05	0.082463	1.35907e-06	0.000404154	-0.052337	0.0825763	0.401704	0.27884	0.152545
10	122932454	C10orf88	ENSG00000119965.M3.0.001	ref	missense(0/5),missense(>=1/5),missense(5/5).0.001	0.00320556	29480	ADD	0.18211	0.0723144	6.34191	1.92842	0.379867	0.0718968	27.9154	6.8971	0.377951	0.071682	27.8004	6.87128	0.148012	0.0720109	4.2247	1.39968	-0.0116527	0.0717672	0.0263633	0.0599738	-0.0466896	0.0717376	0.423591	0.288066	-0.0499276	0.0718371	0.483039	0.312428	-0.0213559	0.0720388	0.0878827	0.115269	0.0180224	0.0725309	0.061742	0.0948717	-0.0415531	0.0726306	0.327316	0.24623	0.177991
10	122932454	C10orf88	ENSG00000119965.M3.0.01	ref	missense(0/5),missense(>=1/5),missense(5/5).0.01	0.00320556	29480	ADD	0.18211	0.0723144	6.34191	1.92842	0.379867	0.0718968	27.9154	6.8971	0.377951	0.071682	27.8004	6.87128	0.148012	0.0720109	4.2247	1.39968	-0.0116527	0.0717672	0.0263633	0.0599738	-0.0466896	0.0717376	0.423591	0.288066	-0.0499276	0.0718371	0.483039	0.312428	-0.0213559	0.0720388	0.0878827	0.115269	0.0180224	0.0725309	0.061742	0.0948717	-0.0415531	0.0726306	0.327316	0.24623	0.177991
10	122932454	C10orf88	ENSG00000119965.M3.all	ref	missense(0/5),missense(>=1/5),missense(5/5).all	NA	29480	ADD-ACATO	NA	NA	7.34605	2.17256	NA	NA	27.4625	6.79542	NA	NA	24.9577	6.23209	NA	NA	3.23992	1.14349	NA	NA	0.740822	0.409607	NA	NA	0.500158	0.319274	NA	NA	0.247486	0.208414	NA	NA	0.274363	0.221545	NA	NA	2.36942	0.907514	NA	NA	1.12686	0.539936	NA
10	122932454	C10orf88	ENSG00000119965.M3.all	ref	missense(0/5),missense(>=1/5),missense(5/5).all	NA	29480	ADD-SKAT	NA	NA	7.22764	2.14394	NA	NA	23.7379	5.95707	NA	NA	17.9926	4.6541	NA	NA	2.74306	1.01021	NA	NA	1.12435	0.539127	NA	NA	0.429685	0.290608	NA	NA	0.178287	0.172082	NA	NA	0.371849	0.266002	NA	NA	3.10238	1.10692	NA	NA	1.34984	0.610292	NA
10	122932454	C10orf88	ENSG00000119965.M3.all	ref	missense(0/5),missense(>=1/5),missense(5/5).all	NA	29480	ADD-SKATO	NA	NA	6.91227	2.06749	NA	NA	28.1744	6.95521	NA	NA	26.2548	6.52402	NA	NA	3.04706	1.09214	NA	NA	0.597347	0.35695	NA	NA	0.308306	0.23753	NA	NA	0.320623	0.243186	NA	NA	0.116906	0.135243	NA	NA	2.30355	0.889146	NA	NA	0.771029	0.420332	NA
10	122932454	C10orf88	ENSG00000119965.M3.all	ref	missense(0/5),missense(>=1/5),missense(5/5).all	0.00320556	29480	ADD	0.18211	0.0723144	6.34191	1.92842	0.379867	0.0718968	27.9154	6.8971	0.377951	0.071682	27.8004	6.87128	0.148012	0.0720109	4.2247	1.39968	-0.0116527	0.0717672	0.0263633	0.0599738	-0.0466896	0.0717376	0.423591	0.288066	-0.0499276	0.0718371	0.483039	0.312428	-0.0213559	0.0720388	0.0878827	0.115269	0.0180224	0.0725309	0.061742	0.0948717	-0.0415531	0.0726306	0.327316	0.24623	0.177991
10	122932454	C10orf88	ENSG00000119965.M6.0.001	ref	LoF,missense(>=1/5),missense(5/5).0.001	0.00257802	29480	ADD	0.0950268	0.080586	1.39051	0.62284	0.385057	0.0801206	23.0973	5.81246	0.425345	0.0798813	28.3526	6.9952	0.126975	0.0802478	2.50363	0.944683	-0.13002	0.0799763	2.643	0.982936	-0.137747	0.0799433	2.96894	1.07121	-0.102804	0.0800542	1.64911	0.700972	-0.0608808	0.0802789	0.575118	0.348497	-0.0102265	0.0808273	0.016008	0.0460866	-0.0600807	0.0809384	0.551011	0.339225	0.115928
10	122932454	C10orf88	ENSG00000119965.M6.0.01	ref	LoF,missense(>=1/5),missense(5/5).0.01	0.00257802	29480	ADD	0.0950268	0.080586	1.39051	0.62284	0.385057	0.0801206	23.0973	5.81246	0.425345	0.0798813	28.3526	6.9952	0.126975	0.0802478	2.50363	0.944683	-0.13002	0.0799763	2.643	0.982936	-0.137747	0.0799433	2.96894	1.07121	-0.102804	0.0800542	1.64911	0.700972	-0.0608808	0.0802789	0.575118	0.348497	-0.0102265	0.0808273	0.016008	0.0460866	-0.0600807	0.0809384	0.551011	0.339225	0.115928
10	122932454	C10orf88	ENSG00000119965.M6.all	ref	LoF,missense(>=1/5),missense(5/5).all	NA	29480	ADD-ACATO	NA	NA	0.635038	0.371087	NA	NA	23.1922	5.83389	NA	NA	26.6303	6.60845	NA	NA	1.40871	0.628431	NA	NA	1.32767	0.603418	NA	NA	2.18363	0.855473	NA	NA	1.33394	0.605363	NA	NA	1.3884	0.622192	NA	NA	5.46646	1.71254	NA	NA	1.91506	0.77884	NA
10	122932454	C10orf88	ENSG00000119965.M6.all	ref	LoF,missense(>=1/5),missense(5/5).all	NA	29480	ADD-SKATO	NA	NA	0.856694	0.450181	NA	NA	22.6049	5.70119	NA	NA	26.0314	6.47377	NA	NA	1.47891	0.64986	NA	NA	2.14776	0.845338	NA	NA	2.77001	1.01752	NA	NA	1.39002	0.62269	NA	NA	1.07812	0.524156	NA	NA	5.84459	1.80618	NA	NA	1.61208	0.689946	NA
10	122932454	C10orf88	ENSG00000119965.M6.all	ref	LoF,missense(>=1/5),missense(5/5).all	0.00257802	29480	ADD	0.0950268	0.080586	1.39051	0.62284	0.385057	0.0801206	23.0973	5.81246	0.425345	0.0798813	28.3526	6.9952	0.126975	0.0802478	2.50363	0.944683	-0.13002	0.0799763	2.643	0.982936	-0.137747	0.0799433	2.96894	1.07121	-0.102804	0.0800542	1.64911	0.700972	-0.0608808	0.0802789	0.575118	0.348497	-0.0102265	0.0808273	0.016008	0.0460866	-0.0600807	0.0809384	0.551011	0.339225	0.115928
10	122932454	C10orf88	ENSG00000119965.M7.0.001	ref	LoF,missense(0/5),missense(>=1/5),missense(5/5).0.001	0.00330733	29480	ADD	0.173296	0.0712004	5.92393	1.82575	0.369752	0.0707893	27.2827	6.75504	0.362072	0.0705778	26.318	6.53824	0.111134	0.0709016	2.45687	0.93177	-0.0416758	0.0706617	0.347856	0.255449	-0.069382	0.0706326	0.964902	0.486843	-0.0717506	0.0707306	1.02905	0.508104	-0.0374822	0.0709291	0.279255	0.223888	0.00956046	0.0714136	0.0179223	0.0489045	-0.0479325	0.0715118	0.449267	0.298705	0.148643
10	122932454	C10orf88	ENSG00000119965.M7.0.01	ref	LoF,missense(0/5),missense(>=1/5),missense(5/5).0.01	0.00330733	29480	ADD	0.173296	0.0712004	5.92393	1.82575	0.369752	0.0707893	27.2827	6.75504	0.362072	0.0705778	26.318	6.53824	0.111134	0.0709016	2.45687	0.93177	-0.0416758	0.0706617	0.347856	0.255449	-0.069382	0.0706326	0.964902	0.486843	-0.0717506	0.0707306	1.02905	0.508104	-0.0374822	0.0709291	0.279255	0.223888	0.00956046	0.0714136	0.0179223	0.0489045	-0.0479325	0.0715118	0.449267	0.298705	0.148643
10	122932454	C10orf88	ENSG00000119965.M7.all	ref	LoF,missense(0/5),missense(>=1/5),missense(5/5).all	NA	29480	ADD-ACATO	NA	NA	6.56447	1.98282	NA	NA	26.3265	6.54014	NA	NA	23.2809	5.85392	NA	NA	1.34111	0.607587	NA	NA	0.295635	0.231634	NA	NA	0.00644217	0.0287112	NA	NA	0.617599	0.364576	NA	NA	0.563067	0.343876	NA	NA	2.4064	0.917788	NA	NA	1.26577	0.584091	NA
10	122932454	C10orf88	ENSG00000119965.M7.all	ref	LoF,missense(0/5),missense(>=1/5),missense(5/5).all	NA	29480	ADD-SKAT	NA	NA	6.3812	1.93804	NA	NA	22.38	5.65036	NA	NA	16.1524	4.23326	NA	NA	0.909811	0.468311	NA	NA	0.235268	0.202286	NA	NA	0.261978	0.215551	NA	NA	0.391191	0.274355	NA	NA	0.696176	0.393542	NA	NA	3.25836	1.14837	NA	NA	1.48504	0.651718	NA
10	122932454	C10orf88	ENSG00000119965.M7.all	ref	LoF,missense(0/5),missense(>=1/5),missense(5/5).all	NA	29480	ADD-SKATO	NA	NA	6.1604	1.88392	NA	NA	27.1704	6.7298	NA	NA	25.0116	6.24422	NA	NA	1.48661	0.652196	NA	NA	0.179163	0.17257	NA	NA	0.768963	0.419602	NA	NA	0.767595	0.419118	NA	NA	0.298519	0.232984	NA	NA	2.45452	0.93112	NA	NA	0.878788	0.457755	NA
10	122932454	C10orf88	ENSG00000119965.M7.all	ref	LoF,missense(0/5),missense(>=1/5),missense(5/5).all	0.00330733	29480	ADD	0.173296	0.0712004	5.92393	1.82575	0.369752	0.0707893	27.2827	6.75504	0.362072	0.0705778	26.318	6.53824	0.111134	0.0709016	2.45687	0.93177	-0.0416758	0.0706617	0.347856	0.255449	-0.069382	0.0706326	0.964902	0.486843	-0.0717506	0.0707306	1.02905	0.508104	-0.0374822	0.0709291	0.279255	0.223888	0.00956046	0.0714136	0.0179223	0.0489045	-0.0479325	0.0715118	0.449267	0.298705	0.148643
11	111879041	C11orf1	ENSG00000137720.M2.all	ref	missense(>=1/5),missense(5/5).all	0.290163	29480	ADD	-0.000617094	0.00896311	0.00474008	0.0245174	0.00210615	0.00890608	0.0559252	0.0898794	0.00909108	0.00888672	1.04652	0.513839	-0.0115689	0.00892558	1.68	0.710133	-0.0255538	0.00889427	8.25449	2.39092	-0.0378556	0.00888671	18.1459	4.68906	-0.0367303	0.00890133	17.027	4.43354	-0.0431042	0.00892335	23.3337	5.86584	-0.0299286	0.00898615	11.0924	3.06206	-0.0328126	0.00900307	13.2831	3.57217	-0.0325678
11	111879041	C11orf1	ENSG00000137720.M3.all	ref	missense(0/5),missense(>=1/5),missense(5/5).all	0.296998	29480	ADD	-4.1732e-05	0.00898676	2.15641e-05	0.00161211	0.00130291	0.00892957	0.0212897	0.0535514	0.0082142	0.00891017	0.849882	0.447836	-0.0112494	0.00894913	1.58014	0.680392	-0.0252343	0.00891773	8.00705	2.33166	-0.0377509	0.00891015	17.9508	4.64457	-0.0356834	0.00892481	15.9858	4.19505	-0.044084	0.00894689	24.2782	6.07896	-0.0308744	0.00900986	11.7425	3.21405	-0.0334905	0.00902682	13.7649	3.68368	-0.0329341
11	111879041	C11orf1	ENSG00000137720.M6.all	ref	LoF,missense(>=1/5),missense(5/5).all	0.290451	29480	ADD	-0.000298934	0.00896412	0.00111208	0.0117099	0.00205934	0.00890708	0.0534548	0.0876944	0.00863058	0.00888772	0.942974	0.479498	-0.0123244	0.00892658	1.90617	0.776271	-0.025993	0.00889526	8.53878	2.45885	-0.0386972	0.0088877	18.9574	4.87397	-0.03768	0.00890233	17.9149	4.63638	-0.0438832	0.00892435	24.1792	6.05663	-0.0306335	0.00898716	11.6184	3.18507	-0.0333812	0.00900408	13.7444	3.67893	-0.0332595
11	111879041	C11orf1	ENSG00000137720.M7.all	ref	LoF,missense(0/5),missense(>=1/5),missense(5/5).all	0.297286	29480	ADD	0.00027825	0.00898794	0.000958404	0.0108605	0.00125572	0.00893075	0.0197701	0.0514985	0.00775136	0.00891134	0.756607	0.415225	-0.0120093	0.00895031	1.80035	0.745525	-0.0256767	0.00891891	8.28813	2.39897	-0.0385984	0.00891133	18.7609	4.82923	-0.0366393	0.00892599	16.8493	4.39289	-0.044869	0.00894807	25.1439	6.27403	-0.0315845	0.00901105	12.2856	3.34059	-0.0340637	0.00902801	14.2363	3.79256	-0.0336308
11	111908766	CRYAB	ENSG00000109846.M3.all	ref	missense(0/5),missense(>=1/5),missense(5/5).all	0.291469	29480	ADD	0.0011242	0.00896626	0.0157206	0.0456507	0.00332985	0.0089092	0.139692	0.149607	0.0110234	0.00888984	1.53759	0.667607	-0.0113707	0.00892871	1.62181	0.692847	-0.0247971	0.00889739	7.76741	2.27411	-0.0374037	0.00888982	17.7028	4.58797	-0.0375439	0.00890445	17.7772	4.60495	-0.0433194	0.00892648	23.5507	5.91483	-0.0303722	0.00898931	11.4156	3.1377	-0.0324346	0.00900623	12.9697	3.49953	-0.0315015
11	111908766	CRYAB	ENSG00000109846.M7.all	ref	LoF,missense(0/5),missense(>=1/5),missense(5/5).all	0.291604	29480	ADD	0.000462793	0.00896675	0.00266381	0.0182549	0.00304639	0.00890968	0.116909	0.135245	0.0103606	0.00889032	1.3581	0.612848	-0.0119505	0.0089292	1.79121	0.742852	-0.0251704	0.00889787	8.00219	2.33049	-0.0374441	0.00889031	17.7392	4.59627	-0.0373015	0.00890494	17.5465	4.55228	-0.0429069	0.00892697	23.1018	5.81348	-0.0301178	0.00898979	11.224	3.09287	-0.0325516	0.00900672	13.0621	3.52095	-0.0317917
11	47331843	MYBPC3	ENSG00000134571.M2.all	ref	missense(>=1/5),missense(5/5).all	NA	29480	ADD-ACATV	NA	NA	0.959777	0.485129	NA	NA	0.715144	0.400399	NA	NA	0.548993	0.338443	NA	NA	0.0271982	0.0609763	NA	NA	0.112604	0.132416	NA	NA	0.658262	0.379682	NA	NA	0.31629	0.241205	NA	NA	0.321501	0.243587	NA	NA	24.6877	6.17125	NA	NA	2.15471	0.847305	NA
11	47331843	MYBPC3	ENSG00000134571.M3.all	ref	missense(0/5),missense(>=1/5),missense(5/5).all	NA	29480	ADD-ACATV	NA	NA	0.762175	0.4172	NA	NA	0.00574906	0.0270753	NA	NA	1.22587	0.571523	NA	NA	0.0146023	0.0439191	NA	NA	4.87798	1.56541	NA	NA	0.293562	0.230662	NA	NA	0.310337	0.238468	NA	NA	0.0823786	0.111203	NA	NA	24.3312	6.0909	NA	NA	1.02406	0.506461	NA
11	47331843	MYBPC3	ENSG00000134571.M6.all	ref	LoF,missense(>=1/5),missense(5/5).all	NA	29480	ADD-ACATV	NA	NA	1.00462	0.500046	NA	NA	0.71994	0.402125	NA	NA	0.542262	0.335831	NA	NA	0.0257948	0.0592832	NA	NA	0.195979	0.181783	NA	NA	1.24332	0.577029	NA	NA	0.566428	0.345167	NA	NA	2.98242	1.07483	NA	NA	24.6773	6.16892	NA	NA	4.06053	1.35757	NA
11	47331843	MYBPC3	ENSG00000134571.M7.all	ref	LoF,missense(0/5),missense(>=1/5),missense(5/5).all	NA	29480	ADD-ACATV	NA	NA	0.831818	0.441595	NA	NA	0.0013251	0.0127978	NA	NA	1.21657	0.568579	NA	NA	0.0141959	0.043275	NA	NA	4.89596	1.56993	NA	NA	0.520578	0.327352	NA	NA	0.436367	0.293384	NA	NA	0.241096	0.205223	NA	NA	24.3233	6.08912	NA	NA	1.85582	0.761683	NA
11	65041312	SAC3D1	ENSG00000168061.M4.singleton	ref	missense(5/5).singleton	5.0882e-05	29480	ADD	-0.303121	0.572214	0.280617	0.224537	0.0274675	0.568573	0.00233381	0.0170645	-1.68829	0.567338	8.85541	2.53429	-2.73613	0.569818	23.0568	5.80332	-0.894614	0.567819	2.48228	0.938793	-0.563972	0.567337	0.988174	0.494593	-0.131867	0.56827	0.0538473	0.0880443	-0.386179	0.569676	0.459538	0.30291	-0.425771	0.573685	0.550814	0.339148	-0.622151	0.574765	1.17168	0.55431	-0.993676
12	2053564	CACNA1C	ENSG00000151067.M3.all	ref	missense(0/5),missense(>=1/5),missense(5/5).all	0.8279	29480	ADD	-0.0285762	0.0108059	6.99339	2.08719	-0.0305491	0.0107339	8.09997	2.35393	-0.0320837	0.0107172	8.96208	2.55966	-0.0387588	0.0107624	12.9696	3.4995	-0.0413776	0.0107234	14.889	3.943	-0.0529176	0.0107188	24.3731	6.10036	-0.0551051	0.0107215	26.4161	6.5603	-0.0362573	0.0107499	11.3758	3.12838	-0.00331489	0.0108176	0.0939026	0.119602	-0.0227565	0.0108372	4.40936	1.44682	-0.0589864
12	2053564	CACNA1C	ENSG00000151067.M7.all	ref	LoF,missense(0/5),missense(>=1/5),missense(5/5).all	0.8279	29480	ADD	-0.0285762	0.0108059	6.99339	2.08719	-0.0305491	0.0107339	8.09997	2.35393	-0.0320837	0.0107172	8.96208	2.55966	-0.0387588	0.0107624	12.9696	3.4995	-0.0413776	0.0107234	14.889	3.943	-0.0529176	0.0107188	24.3731	6.10036	-0.0551051	0.0107215	26.4161	6.5603	-0.0362573	0.0107499	11.3758	3.12838	-0.00331489	0.0108176	0.0939026	0.119602	-0.0227565	0.0108372	4.40936	1.44682	-0.0589864
12	48996743	DDN	ENSG00000181418.M4.singleton	ref	missense(5/5).singleton	6.78426e-05	29480	ADD	1.08191	0.495999	4.75796	1.53517	0.637916	0.492695	1.67638	0.709061	0.0885663	0.491927	0.0324142	0.0669575	-0.263658	0.494001	0.284856	0.226553	0.1206	0.492213	0.0600331	0.093426	0.748962	0.492	2.31734	0.892997	1.47067	0.492128	8.93051	2.55215	2.02746	0.493431	16.8831	4.40063	1.54455	0.496536	9.67608	2.7289	2.6337	0.497438	28.032	6.92326	1.44451
12	71125334	TSPAN8	ENSG00000127324.M2.all	ref	missense(>=1/5),missense(5/5).all	0.410431	29480	ADD	-0.00752508	0.00828366	0.825234	0.439311	-0.0275748	0.00822848	11.2302	3.09432	-0.0434847	0.00821566	28.0148	6.91941	-0.0174518	0.0082503	4.47446	1.46338	0.00977594	0.00822043	1.41426	0.630133	0.0174761	0.00821688	4.52352	1.47584	0.0152652	0.00821901	3.44958	1.19882	0.0120372	0.00824078	2.13362	0.841336	0.00663864	0.00829263	0.640875	0.373255	0.00629966	0.0083077	0.575007	0.348454	-0.00486775
12	71125334	TSPAN8	ENSG00000127324.M3.all	ref	missense(0/5),missense(>=1/5),missense(5/5).all	0.41155	29480	ADD	-0.00849224	0.00828496	1.05066	0.515195	-0.0283978	0.00822977	11.9068	3.25235	-0.0434771	0.00821695	27.9963	6.91525	-0.0176316	0.0082516	4.5657	1.48654	0.00915866	0.00822172	1.2409	0.576268	0.0168951	0.00821817	4.22643	1.40013	0.0138975	0.0082203	2.85824	1.0414	0.0104486	0.00824207	1.60712	0.688463	0.0056173	0.00829394	0.458706	0.302571	0.00474413	0.008309	0.325999	0.245633	-0.00624511
12	71125334	TSPAN8	ENSG00000127324.M6.all	ref	LoF,missense(>=1/5),missense(5/5).all	0.410448	29480	ADD	-0.00761046	0.00828385	0.844028	0.445817	-0.0276548	0.00822866	11.2949	3.10947	-0.0435356	0.00821584	28.0793	6.93387	-0.0174382	0.00825049	4.46731	1.46156	0.00978262	0.00822061	1.41612	0.630706	0.0174018	0.00821706	4.48491	1.46603	0.0151555	0.0082192	3.4	1.18578	0.011949	0.00824096	2.10237	0.832474	0.00658743	0.00829282	0.630997	0.369583	0.00625268	0.00830788	0.566437	0.345171	-0.00498362
12	71125334	TSPAN8	ENSG00000127324.M7.all	ref	LoF,missense(0/5),missense(>=1/5),missense(5/5).all	0.411567	29480	ADD	-0.00857769	0.00828515	1.07186	0.52212	-0.0284779	0.00822995	11.9735	3.2679	-0.0435281	0.00821714	28.0607	6.92971	-0.0176181	0.00825178	4.55848	1.48471	0.00916531	0.00822191	1.24265	0.576818	0.0168207	0.00821835	4.1891	1.39057	0.0137877	0.00822049	2.81311	1.0292	0.0103604	0.00824226	1.58	0.680351	0.00556603	0.00829412	0.45035	0.29915	0.00469707	0.00830919	0.319548	0.242696	-0.00636107
13	43880950	LACC1	ENSG00000179630.M1.singleton	ref	LoF.singleton	5.0882e-05	29480	ADD	1.31276	0.572075	5.26582	1.66258	-0.187625	0.568738	0.108832	0.129902	-0.314756	0.566847	0.30833	0.237541	1.20546	0.569671	4.47774	1.46421	1.8609	0.567838	10.7398	2.97942	2.56698	0.567542	20.4573	5.21485	2.71185	0.568058	22.7901	5.74306	3.41921	0.569346	36.0661	8.71956	1.5329	0.573707	7.13919	2.12253	1.20621	0.574993	4.40066	1.4446	2.53983
13	43880950	LACC1	ENSG00000179630.M1.0.001	ref	LoF.0.001	8.48033e-05	29480	ADD	0.629653	0.443143	2.0189	0.808684	-0.440866	0.440558	1.0014	0.498978	-0.562627	0.439093	1.64183	0.698809	0.510129	0.44128	1.33639	0.606122	0.929127	0.43986	4.46191	1.46019	1.5215	0.439631	11.9776	3.26886	1.86661	0.440031	17.9945	4.65455	2.70043	0.441028	37.4916	9.03712	1.21502	0.444407	7.47492	2.20367	0.980987	0.445403	4.85088	1.55859	1.54546
13	43880950	LACC1	ENSG00000179630.M1.0.01	ref	LoF.0.01	8.48033e-05	29480	ADD	0.629653	0.443143	2.0189	0.808684	-0.440866	0.440558	1.0014	0.498978	-0.562627	0.439093	1.64183	0.698809	0.510129	0.44128	1.33639	0.606122	0.929127	0.43986	4.46191	1.46019	1.5215	0.439631	11.9776	3.26886	1.86661	0.440031	17.9945	4.65455	2.70043	0.441028	37.4916	9.03712	1.21502	0.444407	7.47492	2.20367	0.980987	0.445403	4.85088	1.55859	1.54546
13	43880950	LACC1	ENSG00000179630.M1.all	ref	LoF.all	8.48033e-05	29480	ADD	0.629653	0.443143	2.0189	0.808684	-0.440866	0.440558	1.0014	0.498978	-0.562627	0.439093	1.64183	0.698809	0.510129	0.44128	1.33639	0.606122	0.929127	0.43986	4.46191	1.46019	1.5215	0.439631	11.9776	3.26886	1.86661	0.440031	17.9945	4.65455	2.70043	0.441028	37.4916	9.03712	1.21502	0.444407	7.47492	2.20367	0.980987	0.445403	4.85088	1.55859	1.54546
14	74713198	FCF1	ENSG00000119616.M4.singleton	ref	missense(5/5).singleton	5.0882e-05	29480	ADD	0.471738	0.5724	0.679209	0.387365	1.13419	0.568415	3.98143	1.3372	1.19187	0.567161	4.41616	1.44855	0.746305	0.56996	1.71452	0.720334	0.174881	0.567575	0.0949378	0.120336	-0.221624	0.56712	0.152716	0.15742	0.109341	0.568017	0.0370544	0.071935	-0.265621	0.569481	0.217553	0.193202	-1.93828	0.57376	11.4123	3.13692	-2.81303	0.574619	23.9656	6.00846	0.299787
16	67873267	EDC4	ENSG00000038358.M1.singleton	ref	LoF.singleton	6.78426e-05	29480	ADD	1.37678	0.495638	7.71617	2.26179	1.53397	0.492271	9.71007	2.73693	1.27241	0.490981	6.71621	2.01981	0.831286	0.493702	2.83512	1.03516	1.26031	0.491594	6.57265	1.98482	1.35466	0.491247	7.60433	2.23487	1.35257	0.492138	7.55348	2.22261	2.20819	0.493264	20.0407	5.12027	1.9902	0.496658	16.0575	4.21149	3.30919	0.497793	44.1922	10.5263	2.39213
16	67873267	EDC4	ENSG00000038358.M1.0.001	ref	LoF.0.001	6.78426e-05	29480	ADD	1.37678	0.495638	7.71617	2.26179	1.53397	0.492271	9.71007	2.73693	1.27241	0.490981	6.71621	2.01981	0.831286	0.493702	2.83512	1.03516	1.26031	0.491594	6.57265	1.98482	1.35466	0.491247	7.60433	2.23487	1.35257	0.492138	7.55348	2.22261	2.20819	0.493264	20.0407	5.12027	1.9902	0.496658	16.0575	4.21149	3.30919	0.497793	44.1922	10.5263	2.39213
16	67873267	EDC4	ENSG00000038358.M1.0.01	ref	LoF.0.01	6.78426e-05	29480	ADD	1.37678	0.495638	7.71617	2.26179	1.53397	0.492271	9.71007	2.73693	1.27241	0.490981	6.71621	2.01981	0.831286	0.493702	2.83512	1.03516	1.26031	0.491594	6.57265	1.98482	1.35466	0.491247	7.60433	2.23487	1.35257	0.492138	7.55348	2.22261	2.20819	0.493264	20.0407	5.12027	1.9902	0.496658	16.0575	4.21149	3.30919	0.497793	44.1922	10.5263	2.39213
16	67873267	EDC4	ENSG00000038358.M1.all	ref	LoF.all	6.78426e-05	29480	ADD	1.37678	0.495638	7.71617	2.26179	1.53397	0.492271	9.71007	2.73693	1.27241	0.490981	6.71621	2.01981	0.831286	0.493702	2.83512	1.03516	1.26031	0.491594	6.57265	1.98482	1.35466	0.491247	7.60433	2.23487	1.35257	0.492138	7.55348	2.22261	2.20819	0.493264	20.0407	5.12027	1.9902	0.496658	16.0575	4.21149	3.30919	0.497793	44.1922	10.5263	2.39213
17	49991519	DLX3	ENSG00000064195.M4.singleton	ref	missense(5/5).singleton	0.000101764	29480	ADD	0.464599	0.404654	1.31822	0.600479	0.587095	0.402397	2.12866	0.839931	-0.206971	0.401529	0.265695	0.217359	0.274224	0.403026	0.462961	0.304305	0.899504	0.401382	5.02215	1.60162	0.879926	0.401244	4.80922	1.54809	1.36127	0.401866	11.4743	3.15142	1.97736	0.402944	24.0814	6.03457	1.19736	0.405625	8.71359	2.50052	1.53717	0.406313	14.3128	3.81019	1.37375
19	48461668	KCNJ14	ENSG00000182324.M1.0.001	ref	LoF.0.001	0.000152646	29480	ADD	0.342633	0.330416	1.07532	0.523244	0.0386347	0.328309	0.0138481	0.0427172	0.0397445	0.32735	0.0147411	0.0441372	-0.201123	0.329104	0.373469	0.266707	-0.0485431	0.327759	0.0219353	0.0544038	-0.107719	0.32777	0.108005	0.129346	-0.511784	0.328053	2.4338	0.925385	-0.623742	0.32878	3.59915	1.238	-1.13877	0.331247	11.8186	3.23179	-1.56893	0.331863	22.3505	5.64368	-0.403536
19	48461668	KCNJ14	ENSG00000182324.M1.0.01	ref	LoF.0.01	0.000152646	29480	ADD	0.342633	0.330416	1.07532	0.523244	0.0386347	0.328309	0.0138481	0.0427172	0.0397445	0.32735	0.0147411	0.0441372	-0.201123	0.329104	0.373469	0.266707	-0.0485431	0.327759	0.0219353	0.0544038	-0.107719	0.32777	0.108005	0.129346	-0.511784	0.328053	2.4338	0.925385	-0.623742	0.32878	3.59915	1.238	-1.13877	0.331247	11.8186	3.23179	-1.56893	0.331863	22.3505	5.64368	-0.403536
19	48461668	KCNJ14	ENSG00000182324.M1.all	ref	LoF.all	0.000152646	29480	ADD	0.342633	0.330416	1.07532	0.523244	0.0386347	0.328309	0.0138481	0.0427172	0.0397445	0.32735	0.0147411	0.0441372	-0.201123	0.329104	0.373469	0.266707	-0.0485431	0.327759	0.0219353	0.0544038	-0.107719	0.32777	0.108005	0.129346	-0.511784	0.328053	2.4338	0.925385	-0.623742	0.32878	3.59915	1.238	-1.13877	0.331247	11.8186	3.23179	-1.56893	0.331863	22.3505	5.64368	-0.403536
19	897439	R3HDM4	ENSG00000198858.M2.all	ref	missense(>=1/5),missense(5/5).all	NA	29480	ADD-ACATO	NA	NA	22.5	5.67748	NA	NA	8.36465	2.41727	NA	NA	4.16922	1.38547	NA	NA	0.364761	0.262908	NA	NA	0.235289	0.202296	NA	NA	1.15796	0.54992	NA	NA	1.54452	0.669695	NA	NA	0.295582	0.231609	NA	NA	0.0922333	0.118412	NA	NA	2.02145	0.809414	NA
19	897439	R3HDM4	ENSG00000198858.M2.all	ref	missense(>=1/5),missense(5/5).all	NA	29480	ADD-SKATO	NA	NA	25.9994	6.46659	NA	NA	9.0689	2.58504	NA	NA	3.23258	1.14154	NA	NA	0.864523	0.45287	NA	NA	0.520815	0.327446	NA	NA	0.8985	0.464473	NA	NA	1.15039	0.547498	NA	NA	0.139013	0.149192	NA	NA	0.0342453	0.0689562	NA	NA	2.24762	0.87348	NA
19	897439	R3HDM4	ENSG00000198858.M2.all	ref	missense(>=1/5),missense(5/5).all	0.0156716	29480	ADD	-0.164415	0.0329445	24.9068	6.22063	-0.0910398	0.0327343	7.73491	2.2663	-0.056287	0.0326388	2.97405	1.07258	-0.0323763	0.0328137	0.973517	0.489717	0.0168211	0.0326796	0.264946	0.216996	0.0280255	0.0326806	0.735404	0.407671	0.0372254	0.0327089	1.29523	0.593314	0.0150517	0.0327813	0.210823	0.189685	-0.00797819	0.0330273	0.0583528	0.0919878	-0.0549351	0.0330888	2.75638	1.01382	-0.0396572
19	897439	R3HDM4	ENSG00000198858.M3.all	ref	missense(0/5),missense(>=1/5),missense(5/5).all	0.016384	29480	ADD	-0.155611	0.0322516	23.2799	5.8537	-0.0838952	0.0320458	6.8538	2.05329	-0.0551349	0.0319523	2.97749	1.0735	-0.0275667	0.0321235	0.736419	0.408034	0.0184128	0.0319922	0.331246	0.248008	0.0274607	0.0319932	0.736727	0.408144	0.0404615	0.0320209	1.59668	0.685344	0.0199783	0.0320918	0.387549	0.272792	0.00585893	0.0323327	0.0328363	0.0674225	-0.0470094	0.0323928	2.10607	0.833524	-0.0319518
19	897439	R3HDM4	ENSG00000198858.M6.all	ref	LoF,missense(>=1/5),missense(5/5).all	NA	29480	ADD-SKATO	NA	NA	24.9375	6.22753	NA	NA	8.55627	2.46302	NA	NA	2.75131	1.01245	NA	NA	0.716262	0.400802	NA	NA	0.508153	0.322448	NA	NA	0.868034	0.454074	NA	NA	1.06305	0.519244	NA	NA	0.0802275	0.109585	NA	NA	0.0415328	0.0764903	NA	NA	2.27787	0.881959	NA
19	897439	R3HDM4	ENSG00000198858.M6.all	ref	LoF,missense(>=1/5),missense(5/5).all	0.0158582	29480	ADD	-0.160988	0.0327585	24.1513	6.05033	-0.0886196	0.0325495	7.41259	2.18863	-0.0528583	0.0324545	2.65263	0.985568	-0.0302512	0.0326284	0.859593	0.451177	0.0133219	0.0324951	0.168072	0.166323	0.0244139	0.0324961	0.564435	0.344402	0.034953	0.0325242	1.15493	0.548951	0.010424	0.0325962	0.102267	0.125445	-0.00880246	0.0328409	0.071842	0.103103	-0.0549995	0.0329019	2.79431	1.02411	-0.0410076
19	897439	R3HDM4	ENSG00000198858.M7.all	ref	LoF,missense(0/5),missense(>=1/5),missense(5/5).all	0.0165706	29480	ADD	-0.152426	0.0320775	22.5795	5.69545	-0.0816545	0.0318729	6.56322	1.98252	-0.0518615	0.0317798	2.6631	0.988427	-0.0255819	0.0319502	0.641093	0.373336	0.0150409	0.0318196	0.223439	0.196248	0.0240047	0.0318206	0.569086	0.346187	0.038249	0.0318481	1.44235	0.638728	0.0154885	0.0319186	0.235466	0.202386	0.00491938	0.0321582	0.0234011	0.0562985	-0.0471583	0.032218	2.1425	0.843849	-0.0333309
[truncated: 59 more columns]

## Sheet: Supplementary Table 8
The table depicts the phenome-wide association studies results for linear regression with imaging and trabecular measures. For multiple comparisons, Bonferroni correction for the number of phenotypes analysed was applied. SE, standard error; OR, odds ratio; p, p-value of association; n_total phenotype, number of participants with imaging measure.
trait	beta	SE	OR	p	n_total	phenotype
mean TM	0.30117	0.0479288	1.35144	3.30629e-10	29426	Heart valve disorders
mean TM	0.410468	0.0663246	1.50752	6.06346e-10	29230	Nonrheumatic mitral valve disorders
mean TM	0.395229	0.0620813	1.48472	1.93629e-10	27840	Other forms of chronic heart disease
mean TM	0.567747	0.0947426	1.76429	2.06615e-09	29569	Cardiomyopathy
mean TM	0.567747	0.0947426	1.76429	2.06615e-09	29569	Primary/intrinsic cardiomyopathies
mean TM	0.884954	0.200582	2.42287	1.02457e-05	29499	Other hypertrophic cardiomyopathy
mean TM	0.385525	0.0469888	1.47039	2.31333e-16	28230	Cardiac conduction disorders
mean TM	0.61114	0.0703946	1.84253	3.90128e-18	27994	Bundle branch block
mean TM	0.627263	0.0739189	1.87248	2.14194e-17	27978	Left bundle branch block
mean TM	0.279107	0.0593416	1.32195	2.55876e-06	29658	Congestive heart failure; nonhypertensive
mean TM	0.317047	0.0669204	1.37307	2.1619e-06	29600	Heart failure NOS
LVEDV	-0.375913	0.0317894	0.686662	2.89558e-32	29622	Diabetes mellitus
LVEDV	-0.39162	0.0326358	0.675961	3.56534e-33	29561	Type 2 diabetes
LVEDV	0.402491	0.045939	1.49555	1.92774e-18	29275	Rheumatic disease of the heart valves
LVEDV	0.471313	0.0773068	1.6021	1.08307e-09	29091	Mitral valve stenosis and aortic valve stenosis
LVEDV	0.459862	0.0380929	1.58386	1.48262e-33	29426	Heart valve disorders
LVEDV	0.474626	0.0511038	1.60741	1.5798e-20	29230	Nonrheumatic mitral valve disorders
LVEDV	0.460109	0.0509499	1.58425	1.70724e-19	29203	Nonrheumatic aortic valve disorders
LVEDV	0.438247	0.0962993	1.54999	5.34202e-06	29075	Heart valve replaced
LVEDV	0.163466	0.0215305	1.17758	3.14348e-14	29636	Ischemic Heart Disease
LVEDV	0.383917	0.0326423	1.46802	6.17658e-32	28269	Myocardial infarction
LVEDV	0.199436	0.0255239	1.22071	5.55381e-15	28958	Coronary atherosclerosis
LVEDV	0.237062	0.0304042	1.26752	6.33974e-15	28507	Other chronic ischemic heart disease, unspecified
LVEDV	0.300288	0.0675308	1.35025	8.72061e-06	27765	Other acute and subacute forms of ischemic heart disease
LVEDV	0.575882	0.0467931	1.7787	8.3076e-35	27840	Other forms of chronic heart disease
LVEDV	0.393513	0.0438394	1.48218	2.80168e-19	29667	Cardiomegaly
LVEDV	0.300054	0.0684318	1.34993	1.16135e-05	29611	Carditis
LVEDV	0.587664	0.0567276	1.79978	3.79303e-25	29569	Cardiomyopathy
LVEDV	0.587664	0.0567276	1.79978	3.79303e-25	29569	Primary/intrinsic cardiomyopathies
LVEDV	0.480935	0.0370723	1.61759	1.74327e-38	28230	Cardiac conduction disorders
LVEDV	0.38253	0.0521918	1.46599	2.31343e-13	28024	Atrioventricular [AV] block
LVEDV	0.42621	0.0576706	1.53144	1.46357e-13	27963	First degree AV block
LVEDV	0.549568	0.0492462	1.7325	6.42853e-29	27994	Bundle branch block
LVEDV	0.559217	0.0519784	1.7493	5.39522e-27	27978	Left bundle branch block
LVEDV	0.540268	0.0619857	1.71647	2.88185e-18	27904	Cardiac pacemaker/device in situ
LVEDV	0.561027	0.0626689	1.75247	3.48307e-19	27899	Cardiac pacemaker in situ
LVEDV	0.229037	0.0232636	1.25739	7.1827e-23	29468	Cardiac dysrhythmias
LVEDV	0.464596	0.0754415	1.59137	7.35029e-10	27885	Paroxysmal ventricular tachycardia
LVEDV	0.253394	0.0324733	1.28839	6.03811e-15	28584	Atrial fibrillation and flutter
LVEDV	0.302238	0.0531992	1.35288	1.33719e-08	28061	Atrial fibrillation
LVEDV	0.52711	0.0777411	1.69403	1.19911e-11	27882	Atrial flutter
LVEDV	0.493126	0.0432737	1.63743	4.40243e-30	28144	Other specified cardiac dysrhythmias
LVEDV	0.503593	0.0878105	1.65466	9.75139e-09	27862	Cardiac arrest and ventricular fibrillation
LVEDV	0.403964	0.0763029	1.49775	1.19527e-07	27913	Premature beats
LVEDV	0.580242	0.100413	1.78647	7.53526e-09	27851	Sinoatrial node dysfunction (Bradycardia)
LVEDV	0.517195	0.0417546	1.67732	3.09185e-35	29658	Congestive heart failure; nonhypertensive
LVEDV	0.418426	0.0665509	1.51957	3.23017e-10	29492	Congestive heart failure (CHF) NOS
LVEDV	0.547065	0.0451037	1.72817	7.41044e-34	29600	Heart failure NOS
LVEDV	0.17526	0.0316194	1.19156	2.97662e-08	28339	Varicose veins
LVEDV	0.185211	0.0319509	1.20347	6.76112e-09	28308	Varicose veins of lower extremity
LVEDV	0.199317	0.0446373	1.22057	7.99708e-06	29350	Pleurisy; pleural effusion
LVEDV	-0.0876575	0.0188036	0.916075	3.13551e-06	29579	Diseases of esophagus
LVEDV	-0.0805404	0.0191777	0.922618	2.67267e-05	29416	Esophagitis, GERD and related diseases
LVEDV	-0.0907308	0.0201965	0.913264	7.04251e-06	29693	Abdominal hernia
LVEDV	-0.111937	0.0219538	0.894101	3.41916e-07	29250	Diaphragmatic hernia
LVEDV	-0.266749	0.0614667	0.765865	1.42652e-05	29300	Other chronic nonalcoholic liver disease
LVEDV	-0.133201	0.0316719	0.87529	2.60354e-05	29595	Cholelithiasis and cholecystitis
LVEDV	-0.256445	0.0458616	0.773797	2.24822e-08	29649	Urinary calculus
LVEDV	0.478923	0.109915	1.61433	1.31723e-05	29642	Valvular heart disease/ heart chambers
max WT	0.279148	0.0557819	1.322	5.60748e-07	29693	Effects of other external causes
max WT	0.11982	0.0205755	1.12729	5.76549e-09	29599	Benign neoplasm of colon
max WT	0.24885	0.0240191	1.28255	3.74975e-25	29622	Diabetes mellitus
max WT	0.283199	0.0636344	1.32737	8.57073e-06	28535	Type 1 diabetes
max WT	0.249266	0.0245059	1.28308	2.65266e-24	29561	Type 2 diabetes
max WT	0.361177	0.0729806	1.43502	7.46166e-07	28475	Type 2 diabetes with ophthalmic manifestations
max WT	0.175752	0.0176609	1.19214	2.4852e-23	29693	Disorders of lipoid metabolism
max WT	0.175603	0.017697	1.19196	3.31584e-23	29678	Hyperlipidemia
max WT	0.176632	0.0183197	1.19319	5.33141e-22	29442	Hypercholesterolemia
max WT	0.271365	0.0427293	1.31175	2.14204e-10	29693	Gout and other crystal arthropathies
max WT	0.276984	0.0437809	1.31915	2.50641e-10	29672	Gout
max WT	0.343741	0.0723923	1.41021	2.05131e-06	29253	Acid-base balance disorder
max WT	0.154118	0.027131	1.16663	1.34288e-08	29693	Overweight, obesity and other hyperalimentation
max WT	0.154393	0.0271576	1.16695	1.30756e-08	29690	Obesity
max WT	0.44754	0.0992789	1.56446	6.547e-06	29429	Alzheimer's disease
max WT	0.139996	0.028552	1.15027	9.42928e-07	29143	Mood disorders
max WT	0.346329	0.0733724	1.41387	2.35664e-06	28189	Bipolar
max WT	0.135194	0.029169	1.14476	3.57173e-06	29106	Depression
max WT	0.137194	0.0291694	1.14705	2.55941e-06	29102	Major depressive disorder
max WT	0.244385	0.0476287	1.27684	2.88144e-07	29325	Alcohol-related disorders
max WT	0.265995	0.0525579	1.30473	4.17102e-07	29261	Alcoholism
max WT	0.421259	0.0872825	1.52388	1.39028e-06	29100	Alcoholic liver damage
max WT	0.185692	0.0428138	1.20405	1.44304e-05	29627	Sleep apnea
max WT	0.309565	0.0444383	1.36283	3.25701e-12	29275	Rheumatic disease of the heart valves
max WT	0.395878	0.0335604	1.48569	4.09387e-32	29426	Heart valve disorders
max WT	0.331002	0.0470059	1.39236	1.89897e-12	29230	Nonrheumatic mitral valve disorders
max WT	0.487704	0.0421772	1.62857	6.32972e-31	29203	Nonrheumatic aortic valve disorders
max WT	0.460133	0.0707832	1.58428	8.00062e-11	29075	Heart valve replaced
max WT	0.291262	0.0140513	1.33812	1.9166e-95	29693	Hypertension
max WT	0.291311	0.0140597	1.33818	2.3055e-95	29683	Essential hypertension
max WT	0.2223	0.0200349	1.24895	1.31761e-28	29636	Ischemic Heart Disease
max WT	0.34421	0.0420115	1.41088	2.54281e-16	27890	Unstable angina (intermediate coronary syndrome)
max WT	0.279104	0.0306854	1.32194	9.40189e-20	28269	Myocardial infarction
max WT	0.224436	0.0270397	1.25162	1.03889e-16	28644	Angina pectoris
max WT	0.251977	0.0232222	1.28657	1.97873e-27	28958	Coronary atherosclerosis
max WT	0.256779	0.0274626	1.29276	8.75253e-21	28507	Other chronic ischemic heart disease, unspecified
max WT	0.265297	0.0626522	1.30382	2.29119e-05	27765	Other acute and subacute forms of ischemic heart disease
max WT	0.323005	0.0469774	1.38127	6.1659e-12	27840	Other forms of chronic heart disease
max WT	0.434207	0.0381103	1.54374	4.50861e-30	29667	Cardiomegaly
max WT	0.512763	0.0495757	1.6699	4.50086e-25	29569	Cardiomyopathy
max WT	0.512763	0.0495757	1.6699	4.50086e-25	29569	Primary/intrinsic cardiomyopathies
max WT	0.717144	0.0709341	2.04857	4.98769e-24	29499	Other hypertrophic cardiomyopathy
max WT	0.33943	0.0351948	1.40415	5.19569e-22	28230	Cardiac conduction disorders
max WT	0.386476	0.0442134	1.47179	2.30742e-18	28024	Atrioventricular [AV] block
max WT	0.356391	0.0537573	1.42817	3.36507e-11	27963	First degree AV block
max WT	0.407628	0.086374	1.50325	2.36617e-06	27867	Atrioventricular block, complete
max WT	0.323647	0.0518831	1.38216	4.43203e-10	27994	Bundle branch block
max WT	0.326094	0.054047	1.38555	1.60424e-09	27978	Left bundle branch block
max WT	0.405545	0.0627954	1.50012	1.05951e-10	27904	Cardiac pacemaker/device in situ
max WT	0.402806	0.0650551	1.49602	5.94945e-10	27899	Cardiac pacemaker in situ
max WT	0.200326	0.0220192	1.2218	9.22059e-20	29468	Cardiac dysrhythmias
max WT	0.291135	0.0283525	1.33795	9.78021e-25	28584	Atrial fibrillation and flutter
max WT	0.30535	0.0458638	1.3571	2.78034e-11	28061	Atrial fibrillation
max WT	0.338196	0.0412734	1.40242	2.52594e-16	29658	Congestive heart failure; nonhypertensive
max WT	0.398146	0.0575074	1.48906	4.40953e-12	29492	Congestive heart failure (CHF) NOS
max WT	0.316763	0.0475836	1.37268	2.7952e-11	29600	Heart failure NOS
max WT	0.1664	0.0373875	1.18105	8.55933e-06	29621	Cerebrovascular disease
max WT	0.242483	0.0574512	1.27441	2.43573e-05	29259	Occlusion of cerebral arteries
max WT	0.413662	0.0641322	1.51235	1.11747e-10	29270	Other disorders of arteries and arterioles
max WT	0.504747	0.0718649	1.65657	2.16303e-12	29237	Stricture of artery
max WT	0.141938	0.0276692	1.1525	2.90037e-07	29300	Other disorders of circulatory system
max WT	0.142543	0.0277248	1.1532	2.72777e-07	29294	Circulatory disease NEC
max WT	0.189636	0.0353854	1.20881	8.36025e-08	29657	Chronic airway obstruction
max WT	0.146197	0.0324108	1.15742	6.46017e-06	29348	Renal failure
max WT	0.2241	0.0414618	1.2512	6.48118e-08	28955	Acute renal failure
max WT	0.0904325	0.0191655	1.09465	2.37599e-06	29693	Osteoarthrosis
max WT	0.354835	0.0775511	1.42595	4.75081e-06	29681	Cardiac congenital anomalies
max WT	0.510172	0.0902115	1.66558	1.55588e-08	29642	Valvular heart disease/ heart chambers
SBP	0.297086	0.0143716	1.34593	6.21882e-95	29693	Hypertension
SBP	0.297984	0.0143807	1.34714	2.23648e-95	29683	Essential hypertension
SBP	0.394017	0.079892	1.48293	8.14467e-07	29693	Elevated blood pressure reading without diagnosis of hypertension
SBP	-0.18128	0.0356766	0.834202	3.75089e-07	28507	Other chronic ischemic heart disease, unspecified
SBP	-0.300488	0.0498309	0.740457	1.63794e-09	28695	Hypotension
SBP	-0.403116	0.0642427	0.668235	3.49866e-10	28518	Hypotension NOS
LVEF	-0.259895	0.0529134	0.771132	9.02888e-07	28803	Chemotherapy
LVEF	-0.087832	0.0190709	0.915915	4.11364e-06	29693	Disorders of lipoid metabolism
LVEF	-0.0876225	0.0191177	0.916107	4.57638e-06	29678	Hyperlipidemia
LVEF	-0.362614	0.0806841	0.695855	6.98189e-06	29293	Hypopotassemia
LVEF	-0.575087	0.116598	0.562656	8.12931e-07	29057	Other conditions of brain
LVEF	-0.408794	0.0531261	0.664451	1.4173e-14	29275	Rheumatic disease of the heart valves
LVEF	-0.525215	0.0986594	0.591428	1.01781e-07	29091	Mitral valve stenosis and aortic valve stenosis
LVEF	-0.253227	0.0465201	0.776292	5.22787e-08	29426	Heart valve disorders
LVEF	-0.407391	0.0595668	0.665384	7.96245e-12	29230	Nonrheumatic mitral valve disorders
LVEF	-0.21821	0.0217758	0.803957	1.23543e-23	29636	Ischemic Heart Disease
LVEF	-0.421119	0.0339071	0.656312	2.04107e-35	28269	Myocardial infarction
LVEF	-0.166645	0.0308025	0.8465	6.29925e-08	28644	Angina pectoris
LVEF	-0.237765	0.0261844	0.788388	1.08177e-19	28958	Coronary atherosclerosis
LVEF	-0.287822	0.0311853	0.749895	2.72112e-20	28507	Other chronic ischemic heart disease, unspecified
LVEF	-0.318486	0.074683	0.727249	2.00345e-05	27765	Other acute and subacute forms of ischemic heart disease
LVEF	-0.684411	0.0463146	0.504387	2.04767e-49	27840	Other forms of chronic heart disease
LVEF	-0.42277	0.0516087	0.65523	2.573e-16	29667	Cardiomegaly
LVEF	-0.771247	0.0630693	0.462436	2.18799e-34	29569	Cardiomyopathy
LVEF	-0.771247	0.0630693	0.462436	2.18799e-34	29569	Primary/intrinsic cardiomyopathies
LVEF	-0.571375	0.0393277	0.564748	7.98551e-48	28230	Cardiac conduction disorders
LVEF	-0.363848	0.0639532	0.694997	1.27574e-08	28024	Atrioventricular [AV] block
LVEF	-0.331907	0.0790615	0.717554	2.69173e-05	27963	First degree AV block
LVEF	-0.794721	0.0512364	0.451707	2.92843e-54	27994	Bundle branch block
LVEF	-0.832325	0.0530481	0.435037	1.7706e-55	27978	Left bundle branch block
LVEF	-0.634706	0.0811276	0.530091	5.13514e-15	27904	Cardiac pacemaker/device in situ
LVEF	-0.660184	0.0818838	0.516756	7.47787e-16	27899	Cardiac pacemaker in situ
LVEF	-0.225609	0.0239759	0.79803	4.96943e-21	29468	Cardiac dysrhythmias
LVEF	-0.545953	0.104943	0.579289	1.96731e-07	27885	Paroxysmal ventricular tachycardia
LVEF	-0.379569	0.0324481	0.684156	1.30909e-31	28584	Atrial fibrillation and flutter
LVEF	-0.531032	0.11077	0.587998	1.63493e-06	27882	Atrial flutter
LVEF	-0.498551	0.0891728	0.60741	2.2598e-08	27913	Premature beats
LVEF	-0.764482	0.0419612	0.465575	3.66225e-74	29658	Congestive heart failure; nonhypertensive
LVEF	-0.746991	0.0640014	0.47379	1.78299e-31	29492	Congestive heart failure (CHF) NOS
LVEF	-0.76166	0.0461198	0.466891	2.87094e-61	29600	Heart failure NOS
LVEF	-0.183469	0.0408514	0.832377	7.08436e-06	29621	Cerebrovascular disease
LVEF	-0.387598	0.0791986	0.678685	9.88097e-07	29316	Other aneurysm
LVEF	-0.425789	0.0901353	0.653254	2.31384e-06	29286	Aortic aneurysm
LVEF	-0.209241	0.0433563	0.8112	1.3925e-06	28695	Hypotension
LVEF	-0.284955	0.0524171	0.752048	5.43987e-08	28518	Hypotension NOS
LVEF	-0.136056	0.0298122	0.872794	5.02439e-06	29300	Other disorders of circulatory system
LVEF	-0.133354	0.0299208	0.875155	8.31487e-06	29294	Circulatory disease NEC
LVEF	-0.174524	0.0398708	0.839856	1.20186e-05	29657	Chronic airway obstruction
LVEF	-0.241402	0.0469514	0.785526	2.72508e-07	29350	Pleurisy; pleural effusion
LVEF	-0.347523	0.0802762	0.706436	1.49722e-05	28966	Hammer toe (acquired)
LVEF	-0.250506	0.0592399	0.778407	2.35083e-05	29693	Sepsis and SIRS
LVEF	-0.250506	0.0592399	0.778407	2.35083e-05	29693	Sepsis
TM slice 1	0.0829718	0.016979	1.08651	1.02527e-06	38245	Disorders of lipoid metabolism
TM slice 1	0.0833654	0.0170221	1.08694	9.70731e-07	38224	Hyperlipidemia
TM slice 1	0.0835786	0.0176642	1.08717	2.22832e-06	37933	Hypercholesterolemia
TM slice 1	0.127352	0.0294137	1.13582	1.49313e-05	38056	Other peripheral nerve disorders
TM slice 1	0.276178	0.0549834	1.31808	5.08902e-07	37702	Rheumatic disease of the heart valves
TM slice 1	0.408596	0.0408147	1.5047	1.36388e-23	37917	Heart valve disorders
TM slice 1	0.490175	0.0572541	1.6326	1.11512e-17	37656	Nonrheumatic mitral valve disorders
TM slice 1	0.363562	0.0617216	1.43844	3.85394e-09	37632	Nonrheumatic aortic valve disorders
TM slice 1	0.0971501	0.012753	1.10203	2.57949e-14	38245	Hypertension
TM slice 1	0.097248	0.0127592	1.10213	2.50146e-14	38235	Essential hypertension
TM slice 1	0.116551	0.019818	1.12362	4.07601e-09	38168	Ischemic Heart Disease
TM slice 1	0.150915	0.0337516	1.1629	7.7733e-06	36410	Myocardial infarction
TM slice 1	0.119699	0.0239592	1.12716	5.85449e-07	37303	Coronary atherosclerosis
TM slice 1	0.315958	0.0558587	1.37157	1.54594e-08	35843	Other forms of chronic heart disease
TM slice 1	0.535393	0.0856516	1.70812	4.08288e-10	38085	Cardiomyopathy
TM slice 1	0.535393	0.0856516	1.70812	4.08288e-10	38085	Primary/intrinsic cardiomyopathies
TM slice 1	0.355355	0.0417885	1.42669	1.83712e-17	36307	Cardiac conduction disorders
TM slice 1	0.529003	0.0636361	1.69724	9.33615e-17	36007	Bundle branch block
TM slice 1	0.541449	0.0672268	1.71849	8.00915e-16	35985	Left bundle branch block
TM slice 1	0.494439	0.0973679	1.63958	3.81333e-07	35892	Cardiac pacemaker/device in situ
TM slice 1	0.53697	0.101401	1.71082	1.18675e-07	35884	Cardiac pacemaker in situ
TM slice 1	0.293326	0.0523732	1.34088	2.13502e-08	38193	Congestive heart failure; nonhypertensive
TM slice 1	0.303005	0.059442	1.35392	3.44182e-07	38120	Heart failure NOS
TM slice 1	0.137598	0.0315791	1.14751	1.31705e-05	37793	Renal failure
TM slice 2	0.0935716	0.0169377	1.09809	3.30505e-08	38245	Disorders of lipoid metabolism
TM slice 2	0.0941857	0.0169785	1.09876	2.90048e-08	38224	Hyperlipidemia
TM slice 2	0.0862204	0.0176498	1.09005	1.03401e-06	37933	Hypercholesterolemia
TM slice 2	0.116611	0.0265066	1.12368	1.08597e-05	38245	Overweight, obesity and other hyperalimentation
TM slice 2	0.116972	0.0265852	1.12409	1.0831e-05	38236	Obesity
TM slice 2	0.337055	0.0412894	1.40082	3.2618e-16	37917	Heart valve disorders
TM slice 2	0.434841	0.0576626	1.54472	4.65943e-14	37656	Nonrheumatic mitral valve disorders
TM slice 2	0.280704	0.0626926	1.32406	7.55325e-06	37632	Nonrheumatic aortic valve disorders
TM slice 2	0.118601	0.0127186	1.12592	1.10946e-20	38245	Hypertension
TM slice 2	0.118404	0.0127246	1.1257	1.33865e-20	38235	Essential hypertension
TM slice 2	0.129856	0.0197383	1.13866	4.7388e-11	38168	Ischemic Heart Disease
TM slice 2	0.145743	0.0336667	1.1569	1.49792e-05	36410	Myocardial infarction
TM slice 2	0.155253	0.0269821	1.16795	8.71898e-09	36895	Angina pectoris
TM slice 2	0.125133	0.0238873	1.1333	1.61893e-07	37303	Coronary atherosclerosis
TM slice 2	0.349279	0.0553143	1.41805	2.71123e-10	35843	Other forms of chronic heart disease
TM slice 2	0.249534	0.0544227	1.28343	4.53748e-06	38212	Cardiomegaly
TM slice 2	0.496536	0.0860961	1.64302	8.05847e-09	38085	Cardiomyopathy
TM slice 2	0.496536	0.0860961	1.64302	8.05847e-09	38085	Primary/intrinsic cardiomyopathies
TM slice 2	0.361607	0.0416687	1.43563	4.0228e-18	36307	Cardiac conduction disorders
TM slice 2	0.610742	0.06283	1.8418	2.46453e-22	36007	Bundle branch block
TM slice 2	0.629383	0.0663449	1.87645	2.38841e-21	35985	Left bundle branch block
TM slice 2	0.347203	0.0517411	1.4151	1.94096e-11	38193	Congestive heart failure; nonhypertensive
TM slice 2	0.401579	0.0862344	1.49418	3.21111e-06	37985	Congestive heart failure (CHF) NOS
TM slice 2	0.341376	0.0588574	1.40688	6.62916e-09	38120	Heart failure NOS
TM slice 3	0.194069	0.0457233	1.21418	2.19161e-05	37917	Heart valve disorders
TM slice 3	0.0759332	0.0130186	1.07889	5.45508e-09	38245	Hypertension
TM slice 3	0.0754781	0.0130252	1.0784	6.84132e-09	38235	Essential hypertension
TM slice 3	0.285657	0.0468057	1.33064	1.04074e-09	36307	Cardiac conduction disorders
TM slice 3	0.499421	0.0758444	1.64777	4.55453e-11	36007	Bundle branch block
TM slice 3	0.574684	0.081162	1.77657	1.4343e-12	35985	Left bundle branch block
TM slice 4	0.325747	0.073066	1.38506	8.26317e-06	36007	Bundle branch block
TM slice 4	0.368774	0.0776205	1.44596	2.02432e-06	35985	Left bundle branch block
TM slice 4	-0.301242	0.066325	0.739899	5.57485e-06	38241	Abnormal findings examination of lungs
TM slice 5	-0.0873776	0.0172542	0.916331	4.10239e-07	38245	Abdominal hernia
TM slice 5	-0.0896836	0.0186082	0.91422	1.43858e-06	37682	Diaphragmatic hernia
TM slice 6	0.193516	0.0448062	1.21351	1.56767e-05	36307	Cardiac conduction disorders
TM slice 6	0.337387	0.0703627	1.40128	1.62701e-06	36007	Bundle branch block
TM slice 6	0.345727	0.0745225	1.41302	3.49699e-06	35985	Left bundle branch block
TM slice 6	-0.0926052	0.0174613	0.911553	1.13638e-07	38245	Abdominal hernia
TM slice 6	-0.0916035	0.0188265	0.912467	1.14067e-06	37682	Diaphragmatic hernia
TM slice 7	0.483218	0.0863253	1.62128	2.1729e-08	38085	Cardiomyopathy
TM slice 7	0.483218	0.0863253	1.62128	2.1729e-08	38085	Primary/intrinsic cardiomyopathies
TM slice 7	0.838984	0.192349	2.31402	1.29007e-05	37997	Other hypertrophic cardiomyopathy
TM slice 7	0.233999	0.042492	1.26364	3.65232e-08	36307	Cardiac conduction disorders
TM slice 7	0.346056	0.0652235	1.41348	1.12247e-07	36007	Bundle branch block
TM slice 7	0.368442	0.0687779	1.44548	8.46213e-08	35985	Left bundle branch block
TM slice 7	-0.0819853	0.0177418	0.921286	3.81839e-06	38245	Abdominal hernia
TM slice 7	-0.0827498	0.0191398	0.920581	1.53611e-05	37682	Diaphragmatic hernia
TM slice 8	0.135419	0.032205	1.14502	2.6118e-05	36410	Myocardial infarction
TM slice 8	0.302466	0.0503814	1.35319	1.93087e-09	35843	Other forms of chronic heart disease
TM slice 8	0.532007	0.0718951	1.70235	1.36425e-13	38085	Cardiomyopathy
TM slice 8	0.532007	0.0718951	1.70235	1.36425e-13	38085	Primary/intrinsic cardiomyopathies
TM slice 8	0.788632	0.151055	2.20038	1.78126e-07	37997	Other hypertrophic cardiomyopathy
TM slice 8	0.210637	0.0399522	1.23446	1.34782e-07	36307	Cardiac conduction disorders
TM slice 8	0.280239	0.0602645	1.32345	3.31691e-06	36007	Bundle branch block
TM slice 8	0.271554	0.0641434	1.312	2.30027e-05	35985	Left bundle branch block
TM slice 8	0.28583	0.0475797	1.33087	1.88539e-09	38193	Congestive heart failure; nonhypertensive
TM slice 8	0.332718	0.0527018	1.39475	2.73281e-10	38120	Heart failure NOS
TM slice 9	0.161431	0.0319943	1.17519	4.52072e-07	36410	Myocardial infarction
TM slice 9	0.276806	0.0518393	1.31891	9.31024e-08	35843	Other forms of chronic heart disease
TM slice 9	0.456373	0.075833	1.57834	1.76439e-09	38085	Cardiomyopathy
TM slice 9	0.456373	0.075833	1.57834	1.76439e-09	38085	Primary/intrinsic cardiomyopathies
TM slice 9	0.233465	0.0494591	1.26297	2.35424e-06	38193	Congestive heart failure; nonhypertensive
TM slice 9	0.261478	0.0553802	1.29885	2.34092e-06	38120	Heart failure NOS
min global TM	0.184889	0.0415961	1.20308	8.79526e-06	37917	Heart valve disorders
min global TM	0.287561	0.0566199	1.33317	3.79833e-07	37656	Nonrheumatic mitral valve disorders
min global TM	0.173784	0.0327016	1.1898	1.0711e-07	36410	Myocardial infarction
min global TM	0.347692	0.0518472	1.4158	1.99896e-11	35843	Other forms of chronic heart disease
min global TM	0.507916	0.0762166	1.66182	2.66282e-11	38085	Cardiomyopathy
min global TM	0.507916	0.0762166	1.66182	2.66282e-11	38085	Primary/intrinsic cardiomyopathies
min global TM	0.713479	0.157832	2.04108	6.16974e-06	37997	Other hypertrophic cardiomyopathy
min global TM	0.193106	0.0419326	1.21301	4.12145e-06	36307	Cardiac conduction disorders
min global TM	0.305841	0.0625073	1.35777	9.93697e-07	36007	Bundle branch block
min global TM	0.304475	0.0662441	1.35591	4.30162e-06	35985	Left bundle branch block
min global TM	0.274423	0.0501107	1.31577	4.34216e-08	38193	Congestive heart failure; nonhypertensive
min global TM	0.285703	0.0566433	1.3307	4.56135e-07	38120	Heart failure NOS
mean TM	0.288838	0.0417331	1.33488	4.48265e-12	37917	Heart valve disorders
mean TM	0.417155	0.0578402	1.51764	5.50522e-13	37656	Nonrheumatic mitral valve disorders
mean TM	0.324012	0.055646	1.38266	5.78914e-09	35843	Other forms of chronic heart disease
mean TM	0.620456	0.0833629	1.85978	9.85443e-14	38085	Cardiomyopathy
mean TM	0.620456	0.0833629	1.85978	9.85443e-14	38085	Primary/intrinsic cardiomyopathies
mean TM	0.886518	0.182447	2.42667	1.17959e-06	37997	Other hypertrophic cardiomyopathy
mean TM	0.372364	0.0415107	1.45116	2.95663e-19	36307	Cardiac conduction disorders
mean TM	0.577672	0.062332	1.78189	1.90253e-20	36007	Bundle branch block
mean TM	0.599865	0.0656791	1.82187	6.64581e-20	35985	Left bundle branch block
mean TM	0.446683	0.10254	1.56312	1.32345e-05	35884	Cardiac pacemaker in situ
mean TM	0.284678	0.0524843	1.32933	5.82593e-08	38193	Congestive heart failure; nonhypertensive
mean TM	0.334941	0.0589844	1.39786	1.35908e-08	38120	Heart failure NOS
med global TM	0.279404	0.0431927	1.32234	9.87988e-11	37917	Heart valve disorders
med global TM	0.409008	0.0608746	1.50532	1.83149e-11	37656	Nonrheumatic mitral valve disorders
med global TM	0.311743	0.0578587	1.3658	7.12463e-08	35843	Other forms of chronic heart disease
med global TM	0.643941	0.0904226	1.90397	1.06787e-12	38085	Cardiomyopathy
med global TM	0.643941	0.0904226	1.90397	1.06787e-12	38085	Primary/intrinsic cardiomyopathies
med global TM	0.975385	0.206674	2.65219	2.36501e-06	37997	Other hypertrophic cardiomyopathy
med global TM	0.377575	0.0433144	1.45874	2.85469e-18	36307	Cardiac conduction disorders
med global TM	0.636746	0.0668072	1.89032	1.55638e-21	36007	Bundle branch block
med global TM	0.658004	0.0706442	1.93093	1.22721e-20	35985	Left bundle branch block
med global TM	0.435657	0.103263	1.54598	2.45509e-05	35892	Cardiac pacemaker/device in situ
med global TM	0.456674	0.108212	1.57881	2.44091e-05	35884	Cardiac pacemaker in situ
med global TM	0.318257	0.0540993	1.37473	4.03289e-09	38193	Congestive heart failure; nonhypertensive
med global TM	0.37034	0.0612309	1.44823	1.46431e-09	38120	Heart failure NOS
max global TM	0.203858	0.0441638	1.22612	3.91271e-06	37917	Heart valve disorders
max global TM	0.288755	0.0626546	1.33476	4.05234e-06	37656	Nonrheumatic mitral valve disorders
max global TM	0.247221	0.0445763	1.28046	2.92237e-08	36307	Cardiac conduction disorders
max global TM	0.40721	0.0689076	1.50262	3.43131e-09	36007	Bundle branch block
max global TM	0.461487	0.0724048	1.58643	1.84502e-10	35985	Left bundle branch block
max global TM	-0.115646	0.0252798	0.89079	4.77021e-06	37061	Hyperplasia of prostate
mean basal TM	0.0950817	0.0170653	1.09975	2.52354e-08	38245	Disorders of lipoid metabolism
mean basal TM	0.095953	0.0171076	1.10071	2.03747e-08	38224	Hyperlipidemia
mean basal TM	0.0937334	0.0177591	1.09827	1.30562e-07	37933	Hypercholesterolemia
mean basal TM	0.126417	0.0297402	1.13475	2.13106e-05	38056	Other peripheral nerve disorders
mean basal TM	0.280241	0.0560629	1.32345	5.77193e-07	37702	Rheumatic disease of the heart valves
mean basal TM	0.410115	0.0419136	1.50699	1.30881e-22	37917	Heart valve disorders
mean basal TM	0.50105	0.0588642	1.65045	1.71019e-17	37656	Nonrheumatic mitral valve disorders
mean basal TM	0.379109	0.0631383	1.46098	1.9201e-09	37632	Nonrheumatic aortic valve disorders
mean basal TM	0.124074	0.0128113	1.1321	3.50051e-22	38245	Hypertension
mean basal TM	0.123864	0.0128174	1.13186	4.29956e-22	38235	Essential hypertension
mean basal TM	0.131595	0.0199612	1.14065	4.32319e-11	38168	Ischemic Heart Disease
mean basal TM	0.15168	0.0274025	1.16379	3.10786e-08	36895	Angina pectoris
mean basal TM	0.13526	0.0241437	1.14483	2.11552e-08	37303	Coronary atherosclerosis
mean basal TM	0.355585	0.0568406	1.42701	3.95421e-10	35843	Other forms of chronic heart disease
mean basal TM	0.248678	0.0555847	1.28233	7.6821e-06	38212	Cardiomegaly
mean basal TM	0.528371	0.0883063	1.69617	2.18539e-09	38085	Cardiomyopathy
mean basal TM	0.528371	0.0883063	1.69617	2.18539e-09	38085	Primary/intrinsic cardiomyopathies
mean basal TM	0.423598	0.042417	1.52745	1.74616e-23	36307	Cardiac conduction disorders
mean basal TM	0.317387	0.0750548	1.37353	2.35005e-05	35970	First degree AV block
mean basal TM	0.676913	0.0641922	1.96779	5.35124e-26	36007	Bundle branch block
mean basal TM	0.711171	0.0676179	2.03637	7.17502e-26	35985	Left bundle branch block
mean basal TM	0.489498	0.100602	1.6315	1.14053e-06	35892	Cardiac pacemaker/device in situ
mean basal TM	0.532217	0.104878	1.7027	3.883e-07	35884	Cardiac pacemaker in situ
mean basal TM	0.321335	0.0533269	1.37897	1.68314e-09	38193	Congestive heart failure; nonhypertensive
mean basal TM	0.316403	0.0606804	1.37218	1.8455e-07	38120	Heart failure NOS
mean basal TM	0.658454	0.151531	1.9318	1.39057e-05	37667	Stricture of artery
mean basal TM	0.134931	0.0319692	1.14446	2.43604e-05	37793	Renal failure
max basal TM	0.322256	0.045509	1.38024	1.42974e-12	37917	Heart valve disorders
max basal TM	0.39235	0.0651572	1.48046	1.72717e-09	37656	Nonrheumatic mitral valve disorders
max basal TM	0.330589	0.0683077	1.39179	1.30035e-06	37632	Nonrheumatic aortic valve disorders
max basal TM	0.0875972	0.0129961	1.09155	1.58099e-11	38245	Hypertension
max basal TM	0.087111	0.0130019	1.09102	2.08633e-11	38235	Essential hypertension
max basal TM	0.348848	0.046107	1.41743	3.84781e-14	36307	Cardiac conduction disorders
max basal TM	0.549581	0.0729056	1.73253	4.76297e-14	36007	Bundle branch block
max basal TM	0.612292	0.0771993	1.84466	2.16825e-15	35985	Left bundle branch block
max basal TM	0.46598	0.110968	1.59358	2.67823e-05	35892	Cardiac pacemaker/device in situ
max basal TM	0.51072	0.116535	1.66649	1.17295e-05	35884	Cardiac pacemaker in situ
mean mid TM	0.359378	0.0714967	1.43244	4.99534e-07	36007	Bundle branch block
mean mid TM	0.375672	0.0757515	1.45597	7.07602e-07	35985	Left bundle branch block
mean mid TM	-0.086461	0.0173715	0.917171	6.45231e-07	38245	Abdominal hernia
mean mid TM	-0.0883682	0.0187322	0.915424	2.3881e-06	37682	Diaphragmatic hernia
max mid TM	0.314859	0.0713799	1.37007	1.02878e-05	36007	Bundle branch block
max mid TM	0.358103	0.0755506	1.43061	2.13812e-06	35985	Left bundle branch block
max mid TM	-0.112692	0.0250837	0.893425	7.03403e-06	37061	Hyperplasia of prostate
mean apical TM	0.300767	0.0524272	1.35089	9.64508e-09	35843	Other forms of chronic heart disease
mean apical TM	0.561953	0.0754712	1.75409	9.62686e-14	38085	Cardiomyopathy
mean apical TM	0.561953	0.0754712	1.75409	9.62686e-14	38085	Primary/intrinsic cardiomyopathies
mean apical TM	0.81657	0.160769	2.26272	3.79122e-07	37997	Other hypertrophic cardiomyopathy
mean apical TM	0.225407	0.0408362	1.25283	3.39411e-08	36307	Cardiac conduction disorders
mean apical TM	0.303347	0.0618937	1.35438	9.53071e-07	36007	Bundle branch block
mean apical TM	0.308515	0.0654072	1.3614	2.39539e-06	35985	Left bundle branch block
mean apical TM	0.27584	0.0495715	1.31764	2.62905e-08	38193	Congestive heart failure; nonhypertensive
mean apical TM	0.326504	0.0551053	1.38611	3.12098e-09	38120	Heart failure NOS
max apical TM	0.278922	0.0563983	1.3217	7.59172e-07	35843	Other forms of chronic heart disease
max apical TM	0.548593	0.0867076	1.73082	2.50073e-10	38085	Cardiomyopathy
max apical TM	0.548593	0.0867076	1.73082	2.50073e-10	38085	Primary/intrinsic cardiomyopathies
max apical TM	0.875623	0.195674	2.40037	7.6445e-06	37997	Other hypertrophic cardiomyopathy
max apical TM	0.236565	0.0427578	1.26689	3.15385e-08	36307	Cardiac conduction disorders
max apical TM	0.320503	0.0661473	1.37782	1.2642e-06	36007	Bundle branch block
max apical TM	0.346314	0.0697401	1.41385	6.8426e-07	35985	Left bundle branch block
max apical TM	0.253371	0.0602637	1.28836	2.61801e-05	38120	Heart failure NOS

## Sheet: Supplementary Table 9
The table depicts the novel, independent, significant GWAS loci for trabecular measures for both validation and discovery datasets as observed from LocusZoom. name, random ID of independent locus; Region, position of locus in GrCh38; Gene1-3; nearest genes from LocusZoom.
name	Lead SNP	rsID	Gene1	Gene2	Gene3	Confirmed eQTL?	other example genes GTEX	TWAS significant	GWAS Catalog	Phenoscanner	PheWEB
chr1x	1:89108667_A/G	rs10923120	PKN2			Yes	GBP3, KYAT3			Height
chr1y	1:155951502_A/G	rs1889532	ARHGEF2			Yes	RIT1, HCN3, YY1AP1, MSTO2P, THBS3, GBA, GBAP1, FAM189B, FDPS, MTX1P1, RUSC1-AS1, GON4L, MSTO1, SYT11, MUC1	ARHGEF2''		Crohn's disease
chr2x	2:78689574_T/G	rs189373092	LRRTM4			No
chr2y	2:8785203_A/C	rs4669320	ID2			Yes		ID2''	QRS-T angle
chr2z	2:236206476_C/T	rs141561997	AGAP1	SH3BP4		No
chr3x	3:53406840_G/C	rs76785074	CACNA1D			No	TKT, SERBP1P3, DCP1A	DCP1A''		Pulse rate
chr4x	4:174581749_G/A	rs78243103	HAND2			Yes		HAND2''	QT and JT interval
chr4y	4:113170515_T/TA	rs909031*	AP1AR	ALPK1	TIFA	Yes	C4orf32, TIFA, RP11-73K9.3	AP1AR, TIFA, RP11-73K9.3
chr4z	4:20121121_G/A	rs13150272	SLIT2			Yes			Brain measurements	CD32+
chr4zx	4:81421122_A/AT	rs147696540*	CFAP299	FGF5		No	C4orf22
chr5x	5:143578326_T/A	rs11739849*	KCTD16	YIPF5		No			Educational attainment
chr6x	6:30323623_T/C	rs3094626	TRIM39	RPP21		No	ABCF1, HLA, HCP5B, PSORS1C1, CCHCR1, HCG17, ZNRD1ASP, PPP1R18, FLOT1, TRIM26	PSORS1C2		Height, hypothyroidism, blood cells	Celiac disease, disorders of iron metabolism, type 1 diabetes
chr7x	7:80583482_A/G	rs10232072*	SEMA3C			Yes		SEMA3C
chr7y	7:35449819_AG/A	rs34146289	TBX20			No
chr8x	8:32601260_A/G	rs572270258	NRG1			No
chr8y	8:1983582_A/G	rs4875928*	MYOM2	KBTBD11	ARHGEF10	Yes		MYOM2''
chr8z	8:105959223_CT/C	rs5893709	ZFPM2			Yes	LRP12				Hypertension
chr9x	9: 139,406,496 C/T	rs72775784	NOTCH1			No	INPP5E, SSNA1, NALT1				Varicose viens
chr10x	10:121415685_G/A	rs72840788	BAG3			No	TXNP1, INPP5F, SEC23IP	BAG3''	LVESV, LVEF, Troponin, lipids, LV strain, RVESV, RVEF, heart failure, QRS duration, HCM	Pulse rate, height, blood pressure, forced expiratory volume	Heart failure, stress incontinence
chr10z	10:114452955_C/T	rs71483155	VTI1A			No
chr11x	11:48148606_C/T	rs4508163*	PTPRJ			Yes	AGBL2, ACP2, RAPSN, MTCH2, FNBP4, CELF1, C1QTNF4, SLC39A3, PSMC3, PTPMT1	PSMC3		Height, blood pressure
chr11y	11:111780837_G/A	rs2070894	CRYAB	HSBP2		Yes	PPP2R1B, C11orf1, DLAT	PPP2R1B, C11orf1		Hypertension, pulse rate, creatinine
chr11z	11:49241228_G/A	rs685789	FOLH1			Yes	TRIM51DP, RP11-707M1.1, GTF2IP11, OR4C49P, RP11-163O19.8	FOLH1		Height, malaise and fatigue
chr12x	12:2791132_G/A	rs216044*	CACNA1C			Yes				No. cigarettes smoked
chr12y	12:50959088_AT/A	rs78478979	DIP2B	ATF1		No		ATF1
chr13x	13:61286863_A/G	rs566908251	TDRD3			No
chr13y	13:50863919_G/T	rs806349*	DLEU1	KCNRG		No			Multiple sclerosis	Height, hand grip strength
chr13z	13:39178152_A/G	rs41513544	FREM2	UFM1		No				treatment with norgeston tablet
chr16x	16:89392315_T/C	rs3096319*	ANKRD11			Yes	RP11-104N10.2, FANCA, SPG7, SPIRE2, CDK10, SPATA2L	ANKRD11''		Walking to work, mean corpuscular volume	Skin cancer
chr16y	16:75836544_C/G	rs538247142	DUXB	TERF2IP	CPHXL	No
chr17x	17:66823805_G/A	rs112001035	ABCA8			Yes		ABCA8	lipids, cholesterol		Hereditary hemolytic anemias
chr18x	18:32641059_T/TC	rs779901625	MAPRE2	DTNA		No
chr19x	19:10342013_G/T	rs28693921	S1PR2	DNMT1		Yes	MRPL4, EIF3G	S1PR2	reticulocyte count	reticulocyte count
chr20x	20:8044062_T/C	rs186592019	PLCB1			No
chr22x	22:24379260_G/T	rs765233647	GSTT1			No
chr22y	22:33238108_A/T	rs73158349	TIMP3	SYN3		No

## Sheet: Supplementary Table 10
The table depicts the novel, rare variant association studies results for trabecular measures using both discovery and validation cohorts. CHROM, chromosome; GENPOS, gene position; ALLELE1, masks; A1FREQ, allele frequency; N, sample size of discovery cohort; TEST, RVAS method analysed by Regenie software; SE, standard error; LOG10P, p-value of association.
CHROM	GENPOS	Gene	Transcript	ALLELE0	ALLELE1	A1FREQ	N	TEST	BETA.slice1	SE.slice1	CHISQ.slice1	LOG10P.slice1	BETA.slice2	SE.slice2	CHISQ.slice2	LOG10P.slice2	BETA.slice3	SE.slice3	CHISQ.slice3	LOG10P.slice3	BETA.slice4	SE.slice4	CHISQ.slice4	LOG10P.slice4	BETA.slice5	SE.slice5	CHISQ.slice5	LOG10P.slice5	BETA.slice6	SE.slice6	CHISQ.slice6	LOG10P.slice6	BETA.slice7	SE.slice7	CHISQ.slice7	LOG10P.slice7	BETA.slice8	SE.slice8	CHISQ.slice8	LOG10P.slice8	BETA.slice9	SE.slice9	CHISQ.slice9	LOG10P.slice9	BETA.minglobal	SE.minglobal	CHISQ.minglobal	LOG10P.minglobal	BETA.meanglobal
1	236686674	ACTN2	ENSG00000077522.M1.singleton	ref	LoF.singleton	5.43877e-05	36773	ADD	-0.636593	0.495397	1.65127	0.701613	0.209591	0.492817	0.180874	0.173521	0.676988	0.490702	1.90338	0.775467	0.881926	0.493702	3.19106	1.13052	1.15756	0.492989	5.51328	1.72417	1.49062	0.491255	9.20701	2.61782	1.76131	0.491861	12.823	3.46548	2.1307	0.49329	18.6569	4.80554	2.02973	0.497347	16.6556	4.34855	0.386505	0.497119	0.604489	0.359647	1.76513
1	236686674	ACTN2	ENSG00000077522.M1.0.001	ref	LoF.0.001	5.43877e-05	36773	ADD	-0.636593	0.495397	1.65127	0.701613	0.209591	0.492817	0.180874	0.173521	0.676988	0.490702	1.90338	0.775467	0.881926	0.493702	3.19106	1.13052	1.15756	0.492989	5.51328	1.72417	1.49062	0.491255	9.20701	2.61782	1.76131	0.491861	12.823	3.46548	2.1307	0.49329	18.6569	4.80554	2.02973	0.497347	16.6556	4.34855	0.386505	0.497119	0.604489	0.359647	1.76513
1	236686674	ACTN2	ENSG00000077522.M1.0.01	ref	LoF.0.01	5.43877e-05	36773	ADD	-0.636593	0.495397	1.65127	0.701613	0.209591	0.492817	0.180874	0.173521	0.676988	0.490702	1.90338	0.775467	0.881926	0.493702	3.19106	1.13052	1.15756	0.492989	5.51328	1.72417	1.49062	0.491255	9.20701	2.61782	1.76131	0.491861	12.823	3.46548	2.1307	0.49329	18.6569	4.80554	2.02973	0.497347	16.6556	4.34855	0.386505	0.497119	0.604489	0.359647	1.76513
1	236686674	ACTN2	ENSG00000077522.M1.all	ref	LoF.all	5.43877e-05	36773	ADD	-0.636593	0.495397	1.65127	0.701613	0.209591	0.492817	0.180874	0.173521	0.676988	0.490702	1.90338	0.775467	0.881926	0.493702	3.19106	1.13052	1.15756	0.492989	5.51328	1.72417	1.49062	0.491255	9.20701	2.61782	1.76131	0.491861	12.823	3.46548	2.1307	0.49329	18.6569	4.80554	2.02973	0.497347	16.6556	4.34855	0.386505	0.497119	0.604489	0.359647	1.76513
1	200739835	CAMSAP2	ENSG00000118200.M2.singleton	ref	missense(>=1/5),missense(5/5).singleton	0.000924591	36773	ADD	0.280318	0.120256	5.43362	1.70437	0.016902	0.11963	0.0199617	0.0517611	-0.0242813	0.119116	0.0415529	0.0765102	0.125061	0.119845	1.08896	0.527678	0.15092	0.119672	1.59042	0.68347	0.222941	0.119251	3.49507	1.21076	0.195823	0.119398	2.68988	0.995734	0.129394	0.119745	1.16766	0.553023	0.149641	0.120729	1.53629	0.667216	0.102927	0.120674	0.727498	0.40484	0.214614
1	200739835	CAMSAP2	ENSG00000118200.M6.singleton	ref	LoF,missense(>=1/5),missense(5/5).singleton	0.000924591	36773	ADD	0.280318	0.120256	5.43362	1.70437	0.016902	0.11963	0.0199617	0.0517611	-0.0242813	0.119116	0.0415529	0.0765102	0.125061	0.119845	1.08896	0.527678	0.15092	0.119672	1.59042	0.68347	0.222941	0.119251	3.49507	1.21076	0.195823	0.119398	2.68988	0.995734	0.129394	0.119745	1.16766	0.553023	0.149641	0.120729	1.53629	0.667216	0.102927	0.120674	0.727498	0.40484	0.214614
1	115701246	CASQ2	ENSG00000118729.M3.all	ref	missense(0/5),missense(>=1/5),missense(5/5).all	NA	36773	ADD-ACATO	NA	NA	0.000461623	0.00750903	NA	NA	1.04302	0.512692	NA	NA	0.0385485	0.0734797	NA	NA	0.253007	0.211149	NA	NA	1.72982	0.724841	NA	NA	12.9554	3.49622	NA	NA	29.971	7.35797	NA	NA	11.2663	3.10278	NA	NA	1.40676	0.627834	NA	NA	0.176309	0.170976	NA
1	115701246	CASQ2	ENSG00000118729.M3.all	ref	missense(0/5),missense(>=1/5),missense(5/5).all	NA	36773	ADD-ACATV	NA	NA	0.0277863	0.0616743	NA	NA	1.41103	0.629145	NA	NA	0.038009	0.0729249	NA	NA	0.0664989	0.0988118	NA	NA	1.93233	0.783824	NA	NA	17.1059	4.45159	NA	NA	34.2395	8.31222	NA	NA	15.3836	4.05677	NA	NA	2.31813	0.893218	NA	NA	0.357026	0.259509	NA
1	115701246	CASQ2	ENSG00000118729.M3.all	ref	missense(0/5),missense(>=1/5),missense(5/5).all	0.293938	36773	ADD	0.0244191	0.00802244	9.26504	2.63159	0.0372534	0.00798066	21.7898	5.51682	0.00214887	0.00794641	0.0731272	0.104115	-0.0298914	0.00799499	13.9784	3.73301	-0.0340199	0.00798345	18.1587	4.692	-0.0504283	0.00795537	40.1817	9.63562	-0.0604148	0.00796519	57.53	13.4777	-0.04968	0.00798833	38.6768	9.30093	-0.0304279	0.00805402	14.2731	3.80105	-0.00232667	0.00805033	0.0835299	0.112062	-0.0339855
1	115701246	CASQ2	ENSG00000118729.M7.all	ref	LoF,missense(0/5),missense(>=1/5),missense(5/5).all	NA	36773	ADD-ACATO	NA	NA	0.000135967	0.00405938	NA	NA	0.802022	0.431224	NA	NA	0.0607437	0.0940292	NA	NA	0.427077	0.289522	NA	NA	1.98278	0.798335	NA	NA	12.9253	3.48922	NA	NA	29.9396	7.35093	NA	NA	11.239	3.0964	NA	NA	1.92078	0.780491	NA	NA	0.518942	0.326709	NA
1	115701246	CASQ2	ENSG00000118729.M7.all	ref	LoF,missense(0/5),missense(>=1/5),missense(5/5).all	NA	36773	ADD-ACATV	NA	NA	0.00488945	0.0249113	NA	NA	1.25202	0.579769	NA	NA	0.0424781	0.0774245	NA	NA	0.0846036	0.112859	NA	NA	2.17121	0.851965	NA	NA	17.0752	4.44456	NA	NA	34.208	8.30517	NA	NA	15.3532	4.04979	NA	NA	2.53291	0.952747	NA	NA	0.633301	0.370441	NA
1	115701246	CASQ2	ENSG00000118729.M7.all	ref	LoF,missense(0/5),missense(>=1/5),missense(5/5).all	0.293966	36773	ADD	0.0244108	0.00802253	9.25849	2.63003	0.0372276	0.00798075	21.7591	5.50988	0.00220574	0.0079465	0.0770472	0.10716	-0.0298062	0.00799508	13.8985	3.71455	-0.0339665	0.00798354	18.1014	4.67891	-0.0504219	0.00795547	40.1704	9.63312	-0.0604857	0.00796528	57.6639	13.5073	-0.049792	0.00798842	38.8506	9.33959	-0.0305584	0.00805411	14.3955	3.82927	-0.00248314	0.00805042	0.0951404	0.120479	-0.0340528
1	26022647	EXTL1	ENSG00000158008.M3.all	ref	missense(0/5),missense(>=1/5),missense(5/5).all	0.693865	36773	ADD	-0.00973087	0.00791358	1.51202	0.65989	-0.0141555	0.00787237	3.23327	1.14172	0.00923467	0.00783859	1.38793	0.622048	0.0344852	0.00788651	19.1203	4.91105	0.0307791	0.00787512	15.2756	4.03195	0.0342365	0.00784743	19.0338	4.89135	0.039627	0.00785711	25.4365	6.3399	0.0363472	0.00787994	21.2763	5.40054	0.0224428	0.00794473	7.97985	2.32513	0.0196424	0.00794109	6.11825	1.87357	0.0307642
1	26022647	EXTL1	ENSG00000158008.M7.all	ref	LoF,missense(0/5),missense(>=1/5),missense(5/5).all	0.693947	36773	ADD	-0.0097318	0.00791628	1.51128	0.659667	-0.0143307	0.00787505	3.31154	1.16244	0.0091861	0.00784125	1.37243	0.617273	0.0344907	0.00788919	19.1135	4.90949	0.0308141	0.0078778	15.2999	4.03754	0.0342474	0.0078501	19.0329	4.89115	0.0395771	0.00785978	25.3552	6.32161	0.0363542	0.00788262	21.27	5.39911	0.0223954	0.00794743	7.94078	2.31576	0.0195758	0.00794379	6.07271	1.86237	0.0307197
1	201381888	LAD1	ENSG00000159166.M3.all	ref	missense(0/5),missense(>=1/5),missense(5/5).all	0.497607	36773	ADD	-0.00513675	0.00738143	0.484279	0.312926	-0.00989317	0.00734299	1.8152	0.749859	-0.00269649	0.00731148	0.136016	0.147352	-0.0254876	0.00735617	12.0048	3.2752	-0.0379177	0.00734556	26.6462	6.61202	-0.0300351	0.00731972	16.8371	4.39009	-0.0193719	0.00732875	6.98691	2.08561	-0.0146211	0.00735005	3.95715	1.33094	-0.0184913	0.00741048	6.22649	1.90014	-0.0236645	0.00740709	10.207	2.85416	-0.0282524
1	201381888	LAD1	ENSG00000159166.M7.all	ref	LoF,missense(0/5),missense(>=1/5),missense(5/5).all	0.497607	36773	ADD	-0.00513675	0.00738143	0.484279	0.312926	-0.00989317	0.00734299	1.8152	0.749859	-0.00269649	0.00731148	0.136016	0.147352	-0.0254876	0.00735617	12.0048	3.2752	-0.0379177	0.00734556	26.6462	6.61202	-0.0300351	0.00731972	16.8371	4.39009	-0.0193719	0.00732875	6.98691	2.08561	-0.0146211	0.00735005	3.95715	1.33094	-0.0184913	0.00741048	6.22649	1.90014	-0.0236645	0.00740709	10.207	2.85416	-0.0282524
1	110947961	LRIF1	ENSG00000121931.M3.0.001	ref	missense(0/5),missense(>=1/5),missense(5/5).0.001	0.00390232	36773	ADD	0.0774604	0.0587111	1.74068	0.728037	0.0969554	0.0584053	2.75575	1.01365	0.109151	0.0581547	3.52278	1.21802	0.22406	0.0585102	14.6645	3.89129	0.209043	0.0584257	12.8016	3.46052	0.185698	0.0582203	10.1734	2.84625	0.223012	0.0582921	14.6366	3.88485	0.191612	0.0584614	10.7425	2.98005	0.0788228	0.0589422	1.78835	0.742015	0.120988	0.0589152	4.21723	1.39777	0.245543
1	201283703	PKP1	ENSG00000081277.M3.all	ref	missense(0/5),missense(>=1/5),missense(5/5).all	NA	36773	ADD-ACATV	NA	NA	2.86269	1.0426	NA	NA	1.11891	0.537374	NA	NA	2.87993	1.04726	NA	NA	2.88293	1.04807	NA	NA	13.3097	3.57832	NA	NA	6.27438	1.91188	NA	NA	0.00167233	0.0144027	NA	NA	0.113505	0.133011	NA	NA	0.117282	0.135488	NA	NA	0.00445899	0.02376	NA
1	201283703	PKP1	ENSG00000081277.M3.all	ref	missense(0/5),missense(>=1/5),missense(5/5).all	0.28336	36773	ADD	-0.0310851	0.0087544	12.6082	3.41559	-0.0280976	0.00870881	10.4093	2.90177	-0.0136207	0.00867144	2.46728	0.934648	-0.0305065	0.00872445	12.2267	3.32688	-0.0482848	0.00871185	30.7185	7.52534	-0.0455651	0.00868122	27.5488	6.8148	-0.0350318	0.00869193	16.2439	4.25424	-0.0251432	0.00871718	8.31932	2.40643	-0.0215338	0.00878886	6.00309	1.84525	-0.0337916	0.00878484	14.7962	3.92163	-0.0503398
1	201283703	PKP1	ENSG00000081277.M7.all	ref	LoF,missense(0/5),missense(>=1/5),missense(5/5).all	NA	36773	ADD-ACATV	NA	NA	2.85332	1.04008	NA	NA	1.1176	0.536951	NA	NA	2.88751	1.0493	NA	NA	2.88554	1.04877	NA	NA	13.3068	3.57768	NA	NA	6.26948	1.91068	NA	NA	0.00165826	0.0143411	NA	NA	0.108732	0.129834	NA	NA	0.120246	0.137411	NA	NA	0.00448022	0.0238179	NA
1	201283703	PKP1	ENSG00000081277.M7.all	ref	LoF,missense(0/5),missense(>=1/5),missense(5/5).all	0.283374	36773	ADD	-0.0310604	0.00875445	12.588	3.41091	-0.0281788	0.00870886	10.4694	2.9159	-0.013703	0.00867148	2.49715	0.942895	-0.0305262	0.00872449	12.2424	3.33054	-0.0483101	0.0087119	30.7504	7.53247	-0.0456816	0.00868126	27.6897	6.84642	-0.0351425	0.00869197	16.3466	4.27777	-0.0252425	0.00871723	8.3851	2.42215	-0.0216404	0.00878891	6.06261	1.85989	-0.0339138	0.00878488	14.9033	3.94629	-0.0504582
1	54054327	TCEANC2	ENSG00000116205.M1.0.001	ref	LoF.0.001	4.07908e-05	36773	ADD	0.718524	0.572027	1.57779	0.679689	1.38892	0.569048	5.95736	1.83398	0.785836	0.566606	1.92354	0.781289	1.01464	0.57007	3.16789	1.12436	1.0109	0.569247	3.15364	1.12057	0.576692	0.567245	1.03359	0.509595	0.615379	0.567945	1.17401	0.555053	1.09855	0.569595	3.71968	1.26942	2.83788	0.574279	24.4199	6.1109	2.40291	0.574016	17.5238	4.54708	1.81856
1	54054327	TCEANC2	ENSG00000116205.M1.0.01	ref	LoF.0.01	4.07908e-05	36773	ADD	0.718524	0.572027	1.57779	0.679689	1.38892	0.569048	5.95736	1.83398	0.785836	0.566606	1.92354	0.781289	1.01464	0.57007	3.16789	1.12436	1.0109	0.569247	3.15364	1.12057	0.576692	0.567245	1.03359	0.509595	0.615379	0.567945	1.17401	0.555053	1.09855	0.569595	3.71968	1.26942	2.83788	0.574279	24.4199	6.1109	2.40291	0.574016	17.5238	4.54708	1.81856
1	54054327	TCEANC2	ENSG00000116205.M1.all	ref	LoF.all	4.07908e-05	36773	ADD	0.718524	0.572027	1.57779	0.679689	1.38892	0.569048	5.95736	1.83398	0.785836	0.566606	1.92354	0.781289	1.01464	0.57007	3.16789	1.12436	1.0109	0.569247	3.15364	1.12057	0.576692	0.567245	1.03359	0.509595	0.615379	0.567945	1.17401	0.555053	1.09855	0.569595	3.71968	1.26942	2.83788	0.574279	24.4199	6.1109	2.40291	0.574016	17.5238	4.54708	1.81856
2	235035004	SH3BP4	ENSG00000130147.M4.singleton	ref	missense(5/5).singleton	0.000326326	36773	ADD	0.326323	0.202382	2.59988	0.971137	0.390592	0.201519	3.75675	1.27906	-0.143403	0.200444	0.511836	0.323905	-0.00645756	0.201496	0.00102708	0.0112477	0.435157	0.201101	4.68236	1.51607	0.483566	0.200326	5.82688	1.80181	0.730626	0.200475	13.2822	3.57197	1.07054	0.201388	28.258	6.97397	0.570726	0.203084	7.89776	2.30543	0.377442	0.203028	3.45613	1.20054	0.745821
2	178527014	TTN	ENSG00000155657.M1.singleton	ref	LoF.singleton	0.00172681	36773	ADD	0.084928	0.0881017	0.929253	0.474881	0.126697	0.0877264	2.08581	0.827768	0.118247	0.0872583	1.8364	0.756037	0.0597505	0.0877161	0.464006	0.304731	0.140397	0.0875441	2.57193	0.96347	0.241606	0.087207	7.6756	2.25203	0.375748	0.0872716	18.5373	4.7783	0.45945	0.0876689	27.4653	6.79605	0.412173	0.0884075	21.736	5.50465	0.29054	0.088383	10.8062	2.995	0.385733
2	178527014	TTN	ENSG00000155657.M1.0.001	ref	LoF.0.001	0.00456857	36773	ADD	0.0931576	0.0539964	2.97651	1.07324	0.0733622	0.0537664	1.86176	0.763407	0.0308786	0.0534795	0.333381	0.248971	-0.00510163	0.0537601	0.0090053	0.0341414	0.0924415	0.0536547	2.96837	1.07105	0.161171	0.0534481	9.09302	2.59077	0.238548	0.0534877	19.8904	5.08613	0.256914	0.0537312	22.8625	5.75941	0.213453	0.0541839	15.519	4.08789	0.192831	0.0541688	12.6723	3.4305	0.213918
2	178527014	TTN	ENSG00000155657.M1.0.01	ref	LoF.0.01	0.00456857	36773	ADD	0.0931576	0.0539964	2.97651	1.07324	0.0733622	0.0537664	1.86176	0.763407	0.0308786	0.0534795	0.333381	0.248971	-0.00510163	0.0537601	0.0090053	0.0341414	0.0924415	0.0536547	2.96837	1.07105	0.161171	0.0534481	9.09302	2.59077	0.238548	0.0534877	19.8904	5.08613	0.256914	0.0537312	22.8625	5.75941	0.213453	0.0541839	15.519	4.08789	0.192831	0.0541688	12.6723	3.4305	0.213918
2	178527014	TTN	ENSG00000155657.M1.all	ref	LoF.all	NA	36773	ADD-ACATO	NA	NA	4.00978	1.34451	NA	NA	2.27533	0.881249	NA	NA	0.0468102	0.0815976	NA	NA	0.0243752	0.0575287	NA	NA	2.37366	0.908695	NA	NA	8.53698	2.45842	NA	NA	18.0118	4.65848	NA	NA	25.0207	6.24628	NA	NA	17.7138	4.59047	NA	NA	12.7259	3.44295	NA
2	178527014	TTN	ENSG00000155657.M1.all	ref	LoF.all	NA	36773	ADD-ACATV	NA	NA	3.91841	1.32094	NA	NA	2.18348	0.855429	NA	NA	0.00626927	0.0283112	NA	NA	0.174737	0.170095	NA	NA	1.89528	0.773122	NA	NA	7.68171	2.25349	NA	NA	15.3839	4.05684	NA	NA	24.2142	6.06451	NA	NA	17.5098	4.5439	NA	NA	11.709	3.20623	NA
2	178527014	TTN	ENSG00000155657.M1.all	ref	LoF.all	NA	36773	ADD-SKAT	NA	NA	4.30643	1.42058	NA	NA	2.42987	0.924296	NA	NA	0.0506017	0.0851178	NA	NA	0.0402896	0.0752477	NA	NA	2.12067	0.837664	NA	NA	8.11856	2.35838	NA	NA	16.3622	4.28135	NA	NA	25.0381	6.2502	NA	NA	17.9012	4.63324	NA	NA	12.4534	3.37963	NA
2	178527014	TTN	ENSG00000155657.M1.all	ref	LoF.all	NA	36773	ADD-SKATO	NA	NA	3.74072	1.27489	NA	NA	1.84045	0.757215	NA	NA	0.126835	0.141621	NA	NA	0.0104899	0.0369572	NA	NA	2.37354	0.908662	NA	NA	8.82728	2.5276	NA	NA	19.5398	5.00646	NA	NA	25.5979	6.37623	NA	NA	18.0016	4.65616	NA	NA	13.0807	3.52526	NA
2	178527014	TTN	ENSG00000155657.M1.all	ref	LoF.all	0.00456857	36773	ADD	0.0931576	0.0539964	2.97651	1.07324	0.0733622	0.0537664	1.86176	0.763407	0.0308786	0.0534795	0.333381	0.248971	-0.00510163	0.0537601	0.0090053	0.0341414	0.0924415	0.0536547	2.96837	1.07105	0.161171	0.0534481	9.09302	2.59077	0.238548	0.0534877	19.8904	5.08613	0.256914	0.0537312	22.8625	5.75941	0.213453	0.0541839	15.519	4.08789	0.192831	0.0541688	12.6723	3.4305	0.213918
2	178527014	TTN	ENSG00000155657.M2.all	ref	missense(>=1/5),missense(5/5).all	NA	36773	ADD-ACATO	NA	NA	2.79486	1.02426	NA	NA	11.5208	3.16227	NA	NA	35.8081	8.66206	NA	NA	19.0867	4.9034	NA	NA	0.00403459	0.022572	NA	NA	0.000768462	0.00971241	NA	NA	0.164217	0.164117	NA	NA	0.837051	0.443406	NA	NA	2.17019	0.851679	NA	NA	2.07859	0.825712	NA
2	178527014	TTN	ENSG00000155657.M2.all	ref	missense(>=1/5),missense(5/5).all	NA	36773	ADD-ACATV	NA	NA	3.19254	1.13092	NA	NA	12.4222	3.37237	NA	NA	40.0937	9.61605	NA	NA	22.9776	5.78541	NA	NA	7.16443e-05	0.00294293	NA	NA	1.1138e-05	0.00115799	NA	NA	0.0250142	0.0583237	NA	NA	2.48816	0.940416	NA	NA	4.93732	1.58033	NA	NA	4.29257	1.41704	NA
2	178527014	TTN	ENSG00000155657.M2.all	ref	missense(>=1/5),missense(5/5).all	NA	36773	ADD-SKAT	NA	NA	4.77216	1.53875	NA	NA	14.3556	3.82008	NA	NA	24.4711	6.12243	NA	NA	18.5349	4.77775	NA	NA	0.193229	0.180296	NA	NA	0.074481	0.105174	NA	NA	0.237216	0.20327	NA	NA	1.8015	0.74586	NA	NA	1.90585	0.77618	NA	NA	2.13193	0.840856	NA
2	178527014	TTN	ENSG00000155657.M2.all	ref	missense(>=1/5),missense(5/5).all	0.891823	36773	ADD	0.0264511	0.0125524	4.44051	1.45475	0.0452884	0.0124989	13.1289	3.53643	0.0629934	0.0124323	25.6738	6.39331	0.0430114	0.0124975	11.8446	3.23786	0.0236788	0.012473	3.60394	1.23925	0.0137148	0.012425	1.2184	0.56916	0.00963565	0.0124342	0.600523	0.358151	0.0205512	0.0124908	2.70705	1.00041	0.0123332	0.012596	0.958712	0.484773	0.0258968	0.0125925	4.2293	1.40086	0.0470755
2	178527014	TTN	ENSG00000155657.M6.all	ref	LoF,missense(>=1/5),missense(5/5).all	NA	36773	ADD-ACATO	NA	NA	2.79492	1.02428	NA	NA	11.5161	3.16118	NA	NA	35.8043	8.66122	NA	NA	19.0801	4.9019	NA	NA	0.00394542	0.0223149	NA	NA	0.000780721	0.00979043	NA	NA	0.19522	0.181374	NA	NA	0.901346	0.46544	NA	NA	2.14178	0.843647	NA	NA	2.04444	0.815981	NA
2	178527014	TTN	ENSG00000155657.M6.all	ref	LoF,missense(>=1/5),missense(5/5).all	NA	36773	ADD-ACATV	NA	NA	3.19025	1.13031	NA	NA	12.4186	3.37154	NA	NA	40.0899	9.61522	NA	NA	22.9739	5.78458	NA	NA	7.1908e-05	0.00294836	NA	NA	1.11801e-05	0.00116018	NA	NA	0.0252616	0.0586293	NA	NA	2.487	0.940093	NA	NA	4.92656	1.57762	NA	NA	4.29034	1.41647	NA
2	178527014	TTN	ENSG00000155657.M6.all	ref	LoF,missense(>=1/5),missense(5/5).all	NA	36773	ADD-SKAT	NA	NA	4.77494	1.53945	NA	NA	14.3511	3.81904	NA	NA	24.4455	6.11666	NA	NA	18.5195	4.77424	NA	NA	0.192786	0.180056	NA	NA	0.0740322	0.104824	NA	NA	0.248152	0.208745	NA	NA	1.84099	0.75737	NA	NA	1.90683	0.776463	NA	NA	2.15184	0.846492	NA
2	178527014	TTN	ENSG00000155657.M6.all	ref	LoF,missense(>=1/5),missense(5/5).all	0.891823	36773	ADD	0.0264511	0.0125524	4.44051	1.45475	0.0452884	0.0124989	13.1289	3.53643	0.0629934	0.0124323	25.6738	6.39331	0.0430114	0.0124975	11.8446	3.23786	0.0236788	0.012473	3.60394	1.23925	0.0137148	0.012425	1.2184	0.56916	0.00963565	0.0124342	0.600523	0.358151	0.0205512	0.0124908	2.70705	1.00041	0.0123332	0.012596	0.958712	0.484773	0.0258968	0.0125925	4.2293	1.40086	0.0470755
3	63912602	ATXN7	ENSG00000163635.M2.all	ref	missense(>=1/5),missense(5/5).all	0.148193	36773	ADD	-0.0100666	0.0104063	0.935778	0.477079	-0.0153027	0.0103544	2.1842	0.855633	-0.0395717	0.0102931	14.7802	3.91794	-0.0504044	0.0103492	23.7207	5.95321	-0.0363102	0.0103227	12.3728	3.36088	-0.029977	0.0102963	8.4764	2.44396	-0.019791	0.0103137	3.68222	1.25967	5.09023e-05	0.0103543	2.41677e-05	0.00170684	0.000999052	0.0104391	0.00915899	0.0344424	-0.0108287	0.0104339	1.07711	0.523827	-0.0314735
3	63912602	ATXN7	ENSG00000163635.M6.all	ref	LoF,missense(>=1/5),missense(5/5).all	0.148247	36773	ADD	-0.0101764	0.0104054	0.956465	0.484021	-0.0151045	0.0103534	2.12836	0.839845	-0.0394317	0.0102921	14.6784	3.8945	-0.0504249	0.0103482	23.7442	5.95851	-0.0362898	0.0103218	12.3612	3.35817	-0.0297347	0.0102954	8.3414	2.41171	-0.0197792	0.0103127	3.67847	1.2587	4.30853e-05	0.0103533	1.7318e-05	0.00144442	0.0011385	0.0104382	0.0118965	0.0394596	-0.0107052	0.010433	1.05286	0.515915	-0.0314034
3	27376766	SLC4A7	ENSG00000033867.M3.all	ref	missense(0/5),missense(>=1/5),missense(5/5).all	0.272374	36773	ADD	0.0114192	0.00825239	1.91475	0.778752	0.0199359	0.00821116	5.89469	1.81854	0.0410173	0.00816256	25.2512	6.29819	0.0369604	0.00820703	20.2815	5.17495	0.0209851	0.00818607	6.57163	1.98457	0.0145535	0.00816516	3.17693	1.12677	0.00667357	0.0081789	0.665774	0.382445	0.00725971	0.0082111	0.781692	0.424092	0.00600705	0.00827838	0.52654	0.329694	0.00989245	0.00827428	1.42938	0.634764	0.0278817
3	27376766	SLC4A7	ENSG00000033867.M7.all	ref	LoF,missense(0/5),missense(>=1/5),missense(5/5).all	0.272591	36773	ADD	0.0119228	0.0082528	2.08714	0.828145	0.0196654	0.00821157	5.73526	1.77917	0.0405202	0.00816297	24.6404	6.1606	0.0367886	0.00820744	20.0914	5.13179	0.0210464	0.00818647	6.6094	1.99378	0.014455	0.00816556	3.13373	1.11527	0.00660217	0.0081793	0.65154	0.377203	0.00710822	0.00821151	0.749334	0.41264	0.00557179	0.0082788	0.452955	0.300219	0.00971561	0.00827469	1.3786	0.619173	0.0276764
4	80335770	C4orf22	ENSG00000197826.M3.all	ref	missense(0/5),missense(>=1/5),missense(5/5).all	NA	36773	ADD-ACATO	NA	NA	1.02481	0.506709	NA	NA	0.00241284	0.0173566	NA	NA	0.0504593	0.0849877	NA	NA	11.3874	3.1311	NA	NA	31.7213	7.74967	NA	NA	22.9659	5.78279	NA	NA	12.9276	3.48977	NA	NA	8.57844	2.46831	NA	NA	2.08869	0.828585	NA	NA	2.71074	1.00142	NA
4	80335770	C4orf22	ENSG00000197826.M3.all	ref	missense(0/5),missense(>=1/5),missense(5/5).all	NA	36773	ADD-ACATV	NA	NA	1.37926	0.619379	NA	NA	0.000447435	0.00739176	NA	NA	0.158429	0.160769	NA	NA	12.2302	3.32769	NA	NA	32.8491	8.00175	NA	NA	23.5144	5.90664	NA	NA	12.6806	3.43243	NA	NA	5.56432	1.73684	NA	NA	2.423	0.922393	NA	NA	2.89716	1.0519	NA
4	80335770	C4orf22	ENSG00000197826.M3.all	ref	missense(0/5),missense(>=1/5),missense(5/5).all	NA	36773	ADD-SKAT	NA	NA	1.41107	0.629155	NA	NA	0.00331161	0.0204017	NA	NA	0.0556698	0.0896554	NA	NA	12.4019	3.36765	NA	NA	32.7991	7.99058	NA	NA	23.9524	6.00547	NA	NA	13.4085	3.60121	NA	NA	6.88795	2.06159	NA	NA	2.40337	0.91695	NA	NA	3.14087	1.11717	NA
4	80335770	C4orf22	ENSG00000197826.M3.all	ref	missense(0/5),missense(>=1/5),missense(5/5).all	NA	36773	ADD-SKATO	NA	NA	0.894006	0.462944	NA	NA	0.00972099	0.0355236	NA	NA	0.0140109	0.0429791	NA	NA	11.4307	3.14121	NA	NA	31.7123	7.74766	NA	NA	22.8964	5.76708	NA	NA	12.5214	3.39543	NA	NA	9.31999	2.64461	NA	NA	1.75187	0.731324	NA	NA	2.42298	0.922388	NA
4	80335770	C4orf22	ENSG00000197826.M7.all	ref	LoF,missense(0/5),missense(>=1/5),missense(5/5).all	NA	36773	ADD-ACATO	NA	NA	0.75341	0.41409	NA	NA	0.000330794	0.00634819	NA	NA	0.00897029	0.0340725	NA	NA	11.1484	3.07518	NA	NA	31.5118	7.70283	NA	NA	22.8498	5.75654	NA	NA	12.5645	3.40544	NA	NA	6.35847	1.93248	NA	NA	2.20643	0.861897	NA	NA	2.89188	1.05048	NA
4	80335770	C4orf22	ENSG00000197826.M7.all	ref	LoF,missense(0/5),missense(>=1/5),missense(5/5).all	NA	36773	ADD-ACATV	NA	NA	1.06813	0.520903	NA	NA	0.000470247	0.00757945	NA	NA	0.000414854	0.00711532	NA	NA	12.1435	3.30752	NA	NA	32.758	7.98139	NA	NA	23.4242	5.88627	NA	NA	12.5937	3.41224	NA	NA	5.41042	1.6986	NA	NA	2.53869	0.954338	NA	NA	2.97181	1.07198	NA
4	80335770	C4orf22	ENSG00000197826.M7.all	ref	LoF,missense(0/5),missense(>=1/5),missense(5/5).all	NA	36773	ADD-SKAT	NA	NA	0.930122	0.475174	NA	NA	0.000384038	0.00684386	NA	NA	0.0444149	0.0793115	NA	NA	12.223	3.32603	NA	NA	32.7874	7.98797	NA	NA	24.0572	6.02911	NA	NA	13.3141	3.57936	NA	NA	5.53405	1.72932	NA	NA	2.74209	1.00994	NA	NA	3.53583	1.22144	NA
4	80335770	C4orf22	ENSG00000197826.M7.all	ref	LoF,missense(0/5),missense(>=1/5),missense(5/5).all	NA	36773	ADD-SKATO	NA	NA	0.520974	0.327508	NA	NA	0.000985504	0.0110148	NA	NA	0.00662347	0.0291252	NA	NA	11.133	3.07157	NA	NA	31.2208	7.63773	NA	NA	22.6817	5.71856	NA	NA	12.1995	3.32055	NA	NA	6.24669	1.90509	NA	NA	2.05851	0.819995	NA	NA	2.78361	1.02121	NA
5	32710664	NPR3	ENSG00000113389.M2.all	ref	missense(>=1/5),missense(5/5).all	0.221943	36773	ADD	0.0259439	0.00879812	8.69541	2.49619	0.0368074	0.00875065	17.6925	4.58561	0.0381161	0.00870356	19.1788	4.92436	0.0219243	0.00874804	6.281	1.9135	0.00693367	0.00872959	0.630867	0.369534	0.00920287	0.00870187	1.11846	0.537228	0.00452855	0.00871567	0.269971	0.21943	0.00234537	0.00874781	0.0718827	0.103135	-0.0115886	0.00883194	1.72167	0.72244	0.0106851	0.0088219	1.46701	0.646241	0.0231189
5	32710664	NPR3	ENSG00000113389.M3.all	ref	missense(0/5),missense(>=1/5),missense(5/5).all	0.22197	36773	ADD	0.0260621	0.00879804	8.775	2.51515	0.0367358	0.00875058	17.624	4.56998	0.0380314	0.00870348	19.0941	4.90508	0.0219627	0.00874797	6.30314	1.91892	0.00695521	0.00872951	0.634805	0.371	0.00926452	0.00870179	1.13352	0.542079	0.00448947	0.0087156	0.265336	0.217185	0.0022866	0.00874773	0.0683265	0.100295	-0.0117091	0.00883186	1.75768	0.733029	0.0105496	0.00882182	1.43006	0.634971	0.0230671
5	32710664	NPR3	ENSG00000113389.M6.all	ref	LoF,missense(>=1/5),missense(5/5).all	0.22197	36773	ADD	0.0258732	0.00879804	8.64825	2.48495	0.0368101	0.00875058	17.6954	4.58629	0.0382317	0.00870348	19.2958	4.95096	0.0219935	0.00874797	6.32082	1.92326	0.0068974	0.00872951	0.624295	0.367082	0.00912507	0.00870179	1.09965	0.531147	0.00442363	0.0087156	0.25761	0.213414	0.00221705	0.00874773	0.0642331	0.09695	-0.0116975	0.00883186	1.75422	0.732013	0.0106102	0.00882182	1.44654	0.640006	0.0230508
5	32710664	NPR3	ENSG00000113389.M7.all	ref	LoF,missense(0/5),missense(>=1/5),missense(5/5).all	0.221997	36773	ADD	0.0259914	0.00879796	8.72763	2.50387	0.0367385	0.0087505	17.627	4.57065	0.0381471	0.0087034	19.2108	4.93163	0.0220319	0.00874789	6.34303	1.92869	0.00691894	0.00872944	0.628213	0.368544	0.00918672	0.00870172	1.11458	0.535975	0.00438455	0.00871552	0.253083	0.211187	0.00215828	0.00874765	0.0608739	0.0941394	-0.011818	0.00883178	1.79056	0.742663	0.0104747	0.00882174	1.40985	0.628783	0.022999
6	26458606	BTN2A1	ENSG00000112763.M2.all	ref	missense(>=1/5),missense(5/5).all	0.122522	36773	ADD	-0.0290309	0.0111128	6.8245	2.04616	-0.00993262	0.0110572	0.80693	0.432939	0.0224068	0.0109926	4.15491	1.38181	0.0435475	0.0110567	15.5124	4.08637	0.0506086	0.0110377	21.0227	5.34306	0.0468867	0.0110083	18.141	4.68796	0.0382668	0.0110247	12.0479	3.28524	0.0207548	0.0110592	3.52199	1.21782	-0.0134373	0.0111552	1.45101	0.641369	-0.00119899	0.011148	0.0115675	0.0388871	0.026342
6	26458606	BTN2A1	ENSG00000112763.M3.all	ref	missense(0/5),missense(>=1/5),missense(5/5).all	0.126669	36773	ADD	-0.0261796	0.0110034	5.66076	1.76073	-0.008657	0.0109483	0.625233	0.367432	0.0230758	0.0108843	4.49485	1.46856	0.04333	0.0109477	15.665	4.12141	0.0489246	0.010929	20.0398	5.12005	0.0455266	0.0108998	17.4458	4.52927	0.0365608	0.0109161	11.2175	3.09135	0.0209357	0.0109503	3.65532	1.25266	-0.0136161	0.0110453	1.51966	0.662199	-0.00255397	0.0110382	0.0535351	0.0877661	0.0267709
6	26458606	BTN2A1	ENSG00000112763.M6.all	ref	LoF,missense(>=1/5),missense(5/5).all	0.123147	36773	ADD	-0.029127	0.0110965	6.88999	2.06208	-0.00949097	0.011041	0.738934	0.408932	0.0229087	0.0109764	4.35592	1.4332	0.0428392	0.0110404	15.056	3.98144	0.0496567	0.0110215	20.2988	5.17887	0.0461234	0.0109921	17.6068	4.56604	0.0370416	0.0110085	11.322	3.1158	0.0193998	0.011043	3.0862	1.1026	-0.0138632	0.0111388	1.54899	0.67104	-0.0012538	0.0111316	0.0126864	0.0408055	0.0255891
6	26458606	BTN2A1	ENSG00000112763.M7.all	ref	LoF,missense(0/5),missense(>=1/5),missense(5/5).all	0.127294	36773	ADD	-0.0262845	0.010988	5.72216	1.77593	-0.00822843	0.0109331	0.566436	0.34517	0.0235682	0.0108691	4.70181	1.52099	0.0426402	0.0109325	15.2125	4.01742	0.0480006	0.0109138	19.3438	4.96189	0.0447863	0.0108846	16.9301	4.41138	0.0353677	0.0109009	10.5266	2.92934	0.0196085	0.010935	3.21552	1.13702	-0.0140344	0.01103	1.61898	0.692004	-0.00260405	0.0110228	0.0558105	0.0897789	0.0260339
6	26365335	BTN3A2	ENSG00000186470.M2.all	ref	missense(>=1/5),missense(5/5).all	0.232195	36773	ADD	-0.0110788	0.00926583	1.4296	0.63483	0.00813427	0.00921946	0.778441	0.422947	0.015672	0.00916555	2.9237	1.05905	0.0257097	0.00921899	7.77727	2.27648	0.039179	0.00920322	18.1229	4.68383	0.0431243	0.00917865	22.0743	5.5812	0.0368673	0.00919236	16.0853	4.21787	0.0276916	0.00922113	9.01836	2.57303	0.00674688	0.00930118	0.526175	0.32955	0.00725568	0.00929513	0.609319	0.361467	0.0323516
6	26365335	BTN3A2	ENSG00000186470.M6.all	ref	LoF,missense(>=1/5),missense(5/5).all	0.25879	36773	ADD	-0.00866189	0.00920436	0.885601	0.460081	0.00850077	0.0091583	0.861561	0.451854	0.0149032	0.00910474	2.6793	0.992849	0.0205537	0.00915783	5.03728	1.60542	0.0363509	0.00914217	15.81	4.1547	0.0428464	0.00911776	22.0827	5.58312	0.0390459	0.00913137	18.2843	4.72063	0.0288125	0.00915995	9.89405	2.78038	0.0102141	0.00923947	1.22209	0.570328	0.0110492	0.00923346	1.43197	0.635555	0.0330833
6	118465407	CEP85L	ENSG00000111860.M3.all	ref	missense(0/5),missense(>=1/5),missense(5/5).all	NA	36773	ADD-ACATO	NA	NA	0.537016	0.333789	NA	NA	2.06852	0.822845	NA	NA	0.0187551	0.0500877	NA	NA	0.0246705	0.0578972	NA	NA	11.0329	3.04814	NA	NA	77.2044	17.8121	NA	NA	71.6644	16.5933	NA	NA	18.1189	4.68292	NA	NA	0.00290033	0.019065	NA	NA	0.228805	0.199	NA
6	118465407	CEP85L	ENSG00000111860.M3.all	ref	missense(0/5),missense(>=1/5),missense(5/5).all	NA	36773	ADD-ACATV	NA	NA	0.724792	0.403869	NA	NA	1.52614	0.664156	NA	NA	0.0632548	0.0961378	NA	NA	0.00568563	0.0269211	NA	NA	15.135	3.99962	NA	NA	81.5455	18.7663	NA	NA	76.0016	17.5476	NA	NA	22.3391	5.64109	NA	NA	0.102241	0.125428	NA	NA	0.242368	0.20586	NA
6	118465407	CEP85L	ENSG00000111860.M3.all	ref	missense(0/5),missense(>=1/5),missense(5/5).all	0.550553	36773	ADD	0.00646219	0.0075311	0.736279	0.407984	0.00525959	0.00749341	0.492657	0.316283	-0.00436939	0.00744959	0.344015	0.253739	-0.032519	0.00749303	18.8348	4.84605	-0.0643956	0.00748021	74.1114	17.1318	-0.0888445	0.00746024	141.826	31.9741	-0.0852715	0.00747138	130.258	29.444	-0.0648887	0.00749477	74.9587	17.3182	-0.024389	0.00755983	10.4079	2.90144	-0.0225889	0.00755491	8.93989	2.55438	-0.0634651
6	118465407	CEP85L	ENSG00000111860.M7.all	ref	LoF,missense(0/5),missense(>=1/5),missense(5/5).all	NA	36773	ADD-ACATO	NA	NA	0.528176	0.330335	NA	NA	2.11639	0.836451	NA	NA	0.00706409	0.0301099	NA	NA	0.000362461	0.00664735	NA	NA	11.0179	3.04463	NA	NA	77.1887	17.8086	NA	NA	71.6487	16.5899	NA	NA	18.1184	4.68281	NA	NA	0.0022886	0.0168952	NA	NA	0.26716	0.21807	NA
6	118465407	CEP85L	ENSG00000111860.M7.all	ref	LoF,missense(0/5),missense(>=1/5),missense(5/5).all	NA	36773	ADD-ACATV	NA	NA	0.720589	0.402359	NA	NA	1.56192	0.674927	NA	NA	0.0586106	0.0922095	NA	NA	0.00537461	0.0261529	NA	NA	15.1201	3.99618	NA	NA	81.5297	18.7628	NA	NA	75.9859	17.5441	NA	NA	22.3238	5.63763	NA	NA	0.0605739	0.0938853	NA	NA	0.316957	0.24151	NA
6	118465407	CEP85L	ENSG00000111860.M7.all	ref	LoF,missense(0/5),missense(>=1/5),missense(5/5).all	0.550581	36773	ADD	0.00655658	0.00753163	0.75784	0.415663	0.00526136	0.00749393	0.492919	0.316387	-0.00433082	0.00745011	0.33792	0.251012	-0.032386	0.00749355	18.6784	4.81044	-0.0643191	0.00748073	73.925	17.0907	-0.0888173	0.00746076	141.719	31.9507	-0.0852822	0.0074719	130.273	29.4472	-0.0649887	0.00749529	75.1795	17.3667	-0.0245195	0.00756035	10.5182	2.92736	-0.0227187	0.00755544	9.04164	2.57856	-0.0634562
6	122445046	SERINC1	ENSG00000111897.M2.singleton	ref	missense(>=1/5),missense(5/5).singleton	0.000407908	36773	ADD	0.886776	0.180988	24.0065	6.01767	0.23346	0.180082	1.68067	0.710333	-0.267603	0.179029	2.23427	0.869729	0.128637	0.180073	0.510308	0.323301	0.312321	0.179765	3.0185	1.0845	0.289965	0.179285	2.6158	0.975496	0.2105	0.179553	1.37443	0.617887	0.169712	0.180115	0.887822	0.460838	0.266896	0.181678	2.15813	0.848272	0.359331	0.18156	3.91694	1.32056	0.405419
6	122445046	SERINC1	ENSG00000111897.M3.singleton	ref	missense(0/5),missense(>=1/5),missense(5/5).singleton	0.000421505	36773	ADD	0.848116	0.178047	22.6903	5.7205	0.207922	0.177156	1.37749	0.618831	-0.22467	0.17612	1.62732	0.694488	0.152818	0.177147	0.744186	0.410807	0.323921	0.176844	3.35503	1.17393	0.291914	0.176372	2.73937	1.0092	0.193906	0.176635	1.20511	0.564949	0.149993	0.177188	0.716589	0.400919	0.292033	0.178727	2.66985	0.990271	0.371976	0.17861	4.33727	1.42845	0.40648
6	149942075	ULBP2	ENSG00000131015.M2.singleton	ref	missense(>=1/5),missense(5/5).singleton	0.000108775	36773	ADD	0.532264	0.350377	2.30773	0.890312	0.731378	0.348624	4.40119	1.44474	0.523453	0.346585	2.28106	0.882852	0.321723	0.348606	0.851719	0.448469	0.523289	0.348009	2.26101	0.877234	0.563352	0.34708	2.63451	0.980616	0.797511	0.347599	5.26402	1.66213	1.03905	0.348686	8.87983	2.5401	1.34874	0.351713	14.7054	3.90071	1.72581	0.351485	24.1085	6.04069	1.2208
6	27451303	ZNF184	ENSG00000096654.M3.all	ref	missense(0/5),missense(>=1/5),missense(5/5).all	0.622903	36773	ADD	0.00419827	0.0076203	0.303526	0.235316	0.0019839	0.00758217	0.0684626	0.100405	-0.00487509	0.00753783	0.418287	0.285844	-0.0253916	0.00758178	11.216	3.091	-0.0391613	0.00756881	26.7706	6.63999	-0.0347674	0.0075486	21.2135	5.3863	-0.0254224	0.00755987	11.3084	3.11263	-0.0180325	0.00758354	5.65417	1.7591	0.00192004	0.00764937	0.0630041	0.0959289	0.00215416	0.00764439	0.0794093	0.108965	-0.0218671
6	27451303	ZNF184	ENSG00000096654.M7.all	ref	LoF,missense(0/5),missense(>=1/5),missense(5/5).all	0.62293	36773	ADD	0.004118	0.00762097	0.29198	0.229918	0.00188355	0.00758284	0.0617009	0.0948371	-0.00491867	0.00753849	0.425723	0.288957	-0.0252618	0.00758244	11.0997	3.06378	-0.0390745	0.00756948	26.6474	6.6123	-0.0346794	0.00754927	21.1025	5.36115	-0.025337	0.00756054	11.2306	3.09443	-0.0179537	0.00758421	5.60386	1.74664	0.00189466	0.00765004	0.0613387	0.094532	0.00221523	0.00764507	0.0839604	0.112382	-0.0218354
7	107203521	COG5	ENSG00000164597.M3.all	ref	missense(0/5),missense(>=1/5),missense(5/5).all	0.52665	36773	ADD	-0.00748815	0.00733586	1.04195	0.512341	-0.0318811	0.00729317	19.1088	4.90842	-0.0255247	0.00725203	12.388	3.36441	-0.0355015	0.00729689	23.6711	5.94201	-0.0411052	0.00728287	31.8558	7.77975	-0.0482263	0.00726098	44.1141	10.5089	-0.0481498	0.00726927	43.8741	10.4557	-0.0319724	0.00729141	19.2277	4.93547	-0.0197761	0.00736067	7.21846	2.14172	-0.0174753	0.00735455	5.64595	1.75707	-0.0523586
7	107203521	COG5	ENSG00000164597.M7.all	ref	LoF,missense(0/5),missense(>=1/5),missense(5/5).all	0.526664	36773	ADD	-0.00751051	0.00733608	1.04812	0.514362	-0.0318784	0.00729339	19.1044	4.90743	-0.0255241	0.00725225	12.3867	3.36411	-0.0355197	0.00729711	23.6939	5.94716	-0.0410808	0.00728309	31.8161	7.77089	-0.048175	0.0072612	44.0177	10.4876	-0.0480998	0.00726949	43.7803	10.4349	-0.031958	0.00729163	19.2092	4.93127	-0.019747	0.0073609	7.19682	2.13648	-0.017405	0.00735477	5.60029	1.74575	-0.0523447
7	157005527	MNX1	ENSG00000130675.M3.singleton	ref	missense(0/5),missense(>=1/5),missense(5/5).singleton	0.000339923	36773	ADD	0.756331	0.198301	14.547	3.86421	0.853834	0.197147	18.7571	4.82836	0.537754	0.196036	7.52484	2.21571	0.267086	0.197248	1.83349	0.755189	0.0380162	0.196869	0.0372891	0.0721794	0.00735289	0.196277	0.00140338	0.013176	0.0314122	0.196501	0.0255545	0.0589891	0.0567064	0.1971	0.0827736	0.111498	0.201844	0.198972	1.02907	0.508111	0.356159	0.198807	3.20942	1.1354	0.505254
8	94641329	ESRP1	ENSG00000104413.M2.singleton	ref	missense(>=1/5),missense(5/5).singleton	0.00066625	36773	ADD	0.156007	0.141684	1.21241	0.567262	0.346699	0.140851	6.05878	1.85895	0.656239	0.14008	21.9469	5.55238	0.318439	0.140915	5.10668	1.6228	-0.0196349	0.140641	0.019491	0.0511139	-0.0981692	0.140209	0.490229	0.315311	0.0373679	0.140432	0.0708051	0.10228	0.015649	0.140954	0.0123259	0.0401962	-0.0224775	0.142242	0.0249712	0.0582705	-0.1406	0.142152	0.978283	0.491305	0.209481
8	94641329	ESRP1	ENSG00000104413.M3.singleton	ref	missense(0/5),missense(>=1/5),missense(5/5).singleton	0.000679847	36773	ADD	0.134189	0.140262	0.915284	0.470164	0.328827	0.139437	5.56133	1.73609	0.670115	0.138674	23.3513	5.86982	0.343619	0.139501	6.06738	1.86106	-0.00539058	0.139229	0.00149903	0.0136243	-0.0976435	0.138802	0.494876	0.317169	0.0397499	0.139022	0.0817526	0.110734	0.018674	0.13954	0.0179093	0.0488858	-0.0266133	0.140814	0.0357193	0.0705318	-0.146102	0.140725	1.07788	0.524077	0.209099
8	94641329	ESRP1	ENSG00000104413.M6.singleton	ref	LoF,missense(>=1/5),missense(5/5).singleton	0.000720637	36773	ADD	0.167896	0.13624	1.51871	0.661912	0.35188	0.135439	6.75	2.02804	0.601352	0.134697	19.9315	5.09546	0.286598	0.135501	4.47366	1.46317	-0.0356312	0.135237	0.0694176	0.101172	-0.0791963	0.134822	0.345056	0.254203	0.0369992	0.135036	0.0750732	0.105635	0.00647058	0.135538	0.0022791	0.0168594	-0.0906389	0.136777	0.439142	0.294533	-0.193196	0.13669	1.99767	0.802605	0.195246
8	94641329	ESRP1	ENSG00000104413.M7.singleton	ref	LoF,missense(0/5),missense(>=1/5),missense(5/5).singleton	0.000734234	36773	ADD	0.147473	0.134974	1.19378	0.561348	0.335237	0.134181	6.24199	1.90394	0.615219	0.133446	21.2544	5.39557	0.310505	0.134242	5.35007	1.68358	-0.0221448	0.133981	0.0273187	0.0611198	-0.0790606	0.133569	0.350354	0.256559	0.039212	0.133782	0.08591	0.113824	0.00944156	0.134279	0.0049439	0.0250535	-0.0932084	0.135506	0.473143	0.308437	-0.197319	0.13542	2.1231	0.838355	0.195156
10	124397945	OAT	ENSG00000065154.M2.all	ref	missense(>=1/5),missense(5/5).all	NA	36773	ADD-ACATO	NA	NA	0.259474	0.214327	NA	NA	0.346351	0.25478	NA	NA	0.0122154	0.0400078	NA	NA	0.0392442	0.0741901	NA	NA	0.454239	0.300745	NA	NA	2.62477	0.977952	NA	NA	3.91982	1.3213	NA	NA	8.22632	2.38418	NA	NA	27.6645	6.84078	NA	NA	8.03704	2.33885	NA
10	124397945	OAT	ENSG00000065154.M2.all	ref	missense(>=1/5),missense(5/5).all	NA	36773	ADD-ACATV	NA	NA	0.508011	0.322392	NA	NA	0.388742	0.273304	NA	NA	0.0598767	0.0932928	NA	NA	0.00826276	0.0326522	NA	NA	0.736453	0.408046	NA	NA	2.11153	0.835074	NA	NA	2.87339	1.04549	NA	NA	11.8334	3.23524	NA	NA	31.9241	7.79502	NA	NA	11.4784	3.15238	NA
10	124397945	OAT	ENSG00000065154.M3.all	ref	missense(0/5),missense(>=1/5),missense(5/5).all	NA	36773	ADD-ACATO	NA	NA	0.240423	0.204885	NA	NA	0.406247	0.280768	NA	NA	0.00785852	0.0318154	NA	NA	0.0718035	0.103072	NA	NA	0.317372	0.2417	NA	NA	2.6327	0.98012	NA	NA	3.15597	1.12119	NA	NA	8.01909	2.33454	NA	NA	27.579	6.82157	NA	NA	8.03533	2.33844	NA
10	124397945	OAT	ENSG00000065154.M3.all	ref	missense(0/5),missense(>=1/5),missense(5/5).all	NA	36773	ADD-ACATV	NA	NA	0.42893	0.290294	NA	NA	0.188214	0.177566	NA	NA	0.0183767	0.049553	NA	NA	0.0575912	0.0913304	NA	NA	0.603784	0.359382	NA	NA	2.12857	0.839905	NA	NA	2.42773	0.923704	NA	NA	11.7496	3.21569	NA	NA	31.8381	7.77579	NA	NA	11.3996	3.13395	NA
10	124397945	OAT	ENSG00000065154.M6.all	ref	LoF,missense(>=1/5),missense(5/5).all	NA	36773	ADD-ACATO	NA	NA	0.0900543	0.116845	NA	NA	0.934621	0.476689	NA	NA	0.27676	0.222694	NA	NA	0.140475	0.150084	NA	NA	0.603779	0.35938	NA	NA	2.10375	0.832866	NA	NA	2.55681	0.95932	NA	NA	7.8335	2.29	NA	NA	27.4844	6.80034	NA	NA	7.64185	2.2439	NA
10	124397945	OAT	ENSG00000065154.M6.all	ref	LoF,missense(>=1/5),missense(5/5).all	NA	36773	ADD-ACATV	NA	NA	0.600518	0.358149	NA	NA	1.38302	0.620537	NA	NA	0.341601	0.252661	NA	NA	0.222186	0.195602	NA	NA	0.835272	0.442791	NA	NA	1.73958	0.727714	NA	NA	2.10556	0.833378	NA	NA	11.6575	3.19419	NA	NA	31.7432	7.75458	NA	NA	11.3011	3.11092	NA
10	124397945	OAT	ENSG00000065154.M7.all	ref	LoF,missense(0/5),missense(>=1/5),missense(5/5).all	NA	36773	ADD-ACATO	NA	NA	0.08891	0.116017	NA	NA	0.314908	0.240571	NA	NA	0.14085	0.150312	NA	NA	0.277614	0.223103	NA	NA	0.446173	0.297433	NA	NA	2.13288	0.841127	NA	NA	2.03339	0.812826	NA	NA	7.71267	2.26094	NA	NA	27.4077	6.7831	NA	NA	7.62537	2.23993	NA
10	124397945	OAT	ENSG00000065154.M7.all	ref	LoF,missense(0/5),missense(>=1/5),missense(5/5).all	NA	36773	ADD-ACATV	NA	NA	0.533665	0.332482	NA	NA	0.743921	0.410712	NA	NA	0.25917	0.214178	NA	NA	0.406009	0.280667	NA	NA	0.698446	0.394365	NA	NA	1.7664	0.735589	NA	NA	1.83192	0.754732	NA	NA	11.5828	3.17677	NA	NA	31.6661	7.73734	NA	NA	11.2297	3.09422	NA
11	111786402	ALG9	ENSG00000086848.M2.all	ref	missense(>=1/5),missense(5/5).all	0.332187	36773	ADD	0.00836922	0.00777986	1.15725	0.549693	0.00881893	0.00773738	1.2991	0.594523	0.000540983	0.0077006	0.00493535	0.0250312	0.0183096	0.00774165	5.59357	1.74409	0.023124	0.00772414	8.96242	2.55974	0.0337581	0.00769847	19.2286	4.93568	0.0345081	0.00770997	20.0326	5.11842	0.0338166	0.00774069	19.0854	4.9031	0.0231422	0.00781231	8.77507	2.51517	0.0204395	0.00780506	6.85787	2.05428	0.0324919
11	111786402	ALG9	ENSG00000086848.M3.all	ref	missense(0/5),missense(>=1/5),missense(5/5).all	0.332255	36773	ADD	0.00824009	0.00778026	1.1217	0.538272	0.00879579	0.00773777	1.29217	0.592356	0.000715071	0.00770099	0.00862195	0.03338	0.0184946	0.00774204	5.7066	1.77208	0.0231962	0.00772454	9.01753	2.57284	0.03377	0.00769886	19.2402	4.93833	0.0344538	0.00771037	19.9675	5.10364	0.0337574	0.00774108	19.0167	4.88747	0.0229824	0.00781271	8.6534	2.48618	0.0202385	0.00780546	6.72293	2.02145	0.0324934
11	111786402	ALG9	ENSG00000086848.M6.all	ref	LoF,missense(>=1/5),missense(5/5).all	0.332214	36773	ADD	0.00825973	0.00778002	1.12712	0.540019	0.0087332	0.00773753	1.27392	0.586645	0.000620642	0.00770075	0.00649555	0.0288336	0.0183619	0.00774181	5.62537	1.75197	0.023071	0.0077243	8.92105	2.5499	0.0337246	0.00769862	19.1897	4.92682	0.0344296	0.00771013	19.9407	5.09755	0.0336905	0.00774085	18.9425	4.87057	0.0230755	0.00781247	8.72417	2.50304	0.0203559	0.00780522	6.80159	2.04059	0.032409
11	111786402	ALG9	ENSG00000086848.M7.all	ref	LoF,missense(0/5),missense(>=1/5),missense(5/5).all	0.332282	36773	ADD	0.00813058	0.00778042	1.09204	0.528679	0.00871006	0.00773793	1.26705	0.58449	0.000794745	0.00770114	0.0106499	0.0372493	0.0185469	0.0077422	5.73871	1.78002	0.0231432	0.00772469	8.97603	2.56297	0.0337365	0.00769902	19.2013	4.92947	0.0343752	0.00771052	19.8757	5.08279	0.0336312	0.00774124	18.874	4.85499	0.0229156	0.00781287	8.60285	2.47413	0.0201548	0.00780562	6.6672	2.00787	0.0324105
11	111879041	C11orf1	ENSG00000137720.M2.all	ref	missense(>=1/5),missense(5/5).all	0.289356	36773	ADD	-0.000942969	0.0080484	0.013727	0.0425213	0.0028375	0.00800444	0.125664	0.140879	0.0101265	0.00796639	1.61581	0.691059	-0.0149186	0.00800887	3.46989	1.20415	-0.0287937	0.00799075	12.9843	3.50292	-0.0404033	0.00796419	25.7365	6.40742	-0.0391509	0.0079761	24.0936	6.03733	-0.0396775	0.00800787	24.5501	6.14025	-0.0288172	0.00808197	12.7136	3.44008	-0.0281023	0.00807447	12.1132	3.30045	-0.0334554
11	111879041	C11orf1	ENSG00000137720.M3.all	ref	missense(0/5),missense(>=1/5),missense(5/5).all	0.295937	36773	ADD	-0.000166324	0.0080688	0.000424902	0.00720168	0.00278773	0.00802474	0.120681	0.137691	0.011088	0.00798659	1.92744	0.782414	-0.01405	0.00802917	3.06205	1.09615	-0.0285407	0.00801102	12.6927	3.43524	-0.0397087	0.00798439	24.7337	6.18162	-0.0380023	0.00799632	22.586	5.69693	-0.0408456	0.00802817	25.8856	6.44097	-0.0296552	0.00810246	13.3958	3.59827	-0.0281922	0.00809494	12.1292	3.30418	-0.0330422
11	111879041	C11orf1	ENSG00000137720.M6.all	ref	LoF,missense(>=1/5),missense(5/5).all	0.289642	36773	ADD	-0.000793772	0.00804928	0.00972474	0.0355307	0.002671	0.00800532	0.111324	0.131566	0.00976057	0.00796727	1.50083	0.656505	-0.0154847	0.00800974	3.7374	1.27403	-0.0292199	0.00799163	13.3686	3.59198	-0.0412194	0.00796506	26.7808	6.64228	-0.0400794	0.00797697	25.2445	6.29668	-0.040346	0.00800875	25.3789	6.32693	-0.0294644	0.00808285	13.2882	3.57336	-0.0285934	0.00807535	12.5374	3.39916	-0.0341976
11	111879041	C11orf1	ENSG00000137720.M7.all	ref	LoF,missense(0/5),missense(>=1/5),missense(5/5).all	0.296223	36773	ADD	-1.61989e-05	0.00806984	4.0294e-06	0.000696133	0.00262047	0.00802577	0.106606	0.128403	0.0107208	0.00798762	1.80145	0.745845	-0.0146193	0.0080302	3.31438	1.16319	-0.02897	0.00801204	13.0741	3.52374	-0.0405303	0.00798541	25.7611	6.41297	-0.0389367	0.00799735	23.7043	5.9495	-0.0415194	0.0080292	26.7397	6.63303	-0.030307	0.0081035	13.9876	3.73512	-0.0286868	0.00809598	12.5553	3.4033	-0.0337893
11	111908766	CRYAB	ENSG00000109846.M3.all	ref	missense(0/5),missense(>=1/5),missense(5/5).all	0.290417	36773	ADD	0.000487104	0.00804958	0.00366183	0.0214785	0.00456344	0.00800562	0.324934	0.245149	0.0119131	0.00796756	2.23561	0.870105	-0.0148579	0.00801004	3.44067	1.19648	-0.0284879	0.00799193	12.7062	3.43838	-0.0399072	0.00796536	25.101	6.26436	-0.0396339	0.00797727	24.6846	6.17056	-0.0406678	0.00800904	25.7833	6.41797	-0.0294715	0.00808315	13.2936	3.57461	-0.0274782	0.00807565	11.5777	3.17555	-0.0327673
11	111908766	CRYAB	ENSG00000109846.M7.all	ref	LoF,missense(0/5),missense(>=1/5),missense(5/5).all	0.290526	36773	ADD	2.63529e-05	0.00804992	1.0717e-05	0.00113587	0.00437926	0.00800596	0.299208	0.233305	0.0113764	0.0079679	2.03856	0.814304	-0.0153268	0.00801038	3.66095	1.25413	-0.0287701	0.00799227	12.9581	3.49684	-0.0399419	0.0079657	25.1426	6.27373	-0.0394741	0.00797761	24.4839	6.12531	-0.0403712	0.00800939	25.4065	6.33316	-0.0292535	0.0080835	13.0965	3.52894	-0.0275617	0.008076	11.6471	3.19178	-0.0329996
11	19182675	CSRP3	ENSG00000129170.M2.0.01	ref	missense(>=1/5),missense(5/5).0.01	0.00583308	36773	ADD	0.103108	0.0481186	4.59155	1.49309	0.0436679	0.0478558	0.832635	0.441878	-0.0102643	0.0476283	0.0464442	0.0812515	-0.186094	0.0478822	15.1048	3.99267	-0.252416	0.047774	27.9159	6.89721	-0.257317	0.0476152	29.2042	7.18616	-0.19704	0.0476863	17.0734	4.44415	-0.187842	0.0478763	15.3937	4.0591	-0.117701	0.0483193	5.93357	1.82812	-0.0522089	0.0482744	1.16965	0.553659	-0.178835
11	19182675	CSRP3	ENSG00000129170.M2.all	ref	missense(>=1/5),missense(5/5).all	NA	36773	ADD-ACATO	NA	NA	4.38892	1.44161	NA	NA	0.451822	0.299754	NA	NA	0.359841	0.260749	NA	NA	13.6075	3.64726	NA	NA	24.9547	6.23141	NA	NA	26.128	6.49552	NA	NA	15.2601	4.02837	NA	NA	13.1614	3.54397	NA	NA	4.71982	1.52554	NA	NA	0.681866	0.388335	NA
11	19182675	CSRP3	ENSG00000129170.M2.all	ref	missense(>=1/5),missense(5/5).all	NA	36773	ADD-ACATV	NA	NA	4.15412	1.3816	NA	NA	0.322019	0.243823	NA	NA	0.701622	0.395516	NA	NA	11.935	3.25893	NA	NA	19.7809	5.06126	NA	NA	20.0567	5.1239	NA	NA	13.0556	3.51946	NA	NA	9.82779	2.76474	NA	NA	3.60143	1.2386	NA	NA	0.578425	0.34976	NA
11	19182675	CSRP3	ENSG00000129170.M2.all	ref	missense(>=1/5),missense(5/5).all	NA	36773	ADD-SKAT	NA	NA	4.29527	1.41773	NA	NA	0.347616	0.255343	NA	NA	0.622302	0.366337	NA	NA	12.6441	3.42394	NA	NA	21.5785	5.46899	NA	NA	22.1629	5.60126	NA	NA	13.9669	3.73036	NA	NA	11.2618	3.10172	NA	NA	4.08414	1.36364	NA	NA	0.51517	0.325222	NA
11	19182675	CSRP3	ENSG00000129170.M2.all	ref	missense(>=1/5),missense(5/5).all	NA	36773	ADD-SKATO	NA	NA	4.15253	1.3812	NA	NA	0.572778	0.347602	NA	NA	0.355715	0.258931	NA	NA	15.0017	3.96893	NA	NA	28.027	6.92214	NA	NA	29.4065	7.2315	NA	NA	17.0481	4.43836	NA	NA	15.5633	4.09807	NA	NA	5.71354	1.7738	NA	NA	0.854365	0.44938	NA
11	19182675	CSRP3	ENSG00000129170.M2.all	ref	missense(>=1/5),missense(5/5).all	0.00583308	36773	ADD	0.103108	0.0481186	4.59155	1.49309	0.0436679	0.0478558	0.832635	0.441878	-0.0102643	0.0476283	0.0464442	0.0812515	-0.186094	0.0478822	15.1048	3.99267	-0.252416	0.047774	27.9159	6.89721	-0.257317	0.0476152	29.2042	7.18616	-0.19704	0.0476863	17.0734	4.44415	-0.187842	0.0478763	15.3937	4.0591	-0.117701	0.0483193	5.93357	1.82812	-0.0522089	0.0482744	1.16965	0.553659	-0.178835
11	19182675	CSRP3	ENSG00000129170.M3.0.01	ref	missense(0/5),missense(>=1/5),missense(5/5).0.01	0.00583308	36773	ADD	0.103108	0.0481186	4.59155	1.49309	0.0436679	0.0478558	0.832635	0.441878	-0.0102643	0.0476283	0.0464442	0.0812515	-0.186094	0.0478822	15.1048	3.99267	-0.252416	0.047774	27.9159	6.89721	-0.257317	0.0476152	29.2042	7.18616	-0.19704	0.0476863	17.0734	4.44415	-0.187842	0.0478763	15.3937	4.0591	-0.117701	0.0483193	5.93357	1.82812	-0.0522089	0.0482744	1.16965	0.553659	-0.178835
11	19182675	CSRP3	ENSG00000129170.M3.all	ref	missense(0/5),missense(>=1/5),missense(5/5).all	NA	36773	ADD-ACATO	NA	NA	4.38892	1.44161	NA	NA	0.451822	0.299754	NA	NA	0.359841	0.260749	NA	NA	13.6075	3.64726	NA	NA	24.9547	6.23141	NA	NA	26.128	6.49552	NA	NA	15.2601	4.02837	NA	NA	13.1614	3.54397	NA	NA	4.71982	1.52554	NA	NA	0.681866	0.388335	NA
11	19182675	CSRP3	ENSG00000129170.M3.all	ref	missense(0/5),missense(>=1/5),missense(5/5).all	NA	36773	ADD-ACATV	NA	NA	4.15412	1.3816	NA	NA	0.322019	0.243823	NA	NA	0.701622	0.395516	NA	NA	11.935	3.25893	NA	NA	19.7809	5.06126	NA	NA	20.0567	5.1239	NA	NA	13.0556	3.51946	NA	NA	9.82779	2.76474	NA	NA	3.60143	1.2386	NA	NA	0.578425	0.34976	NA
11	19182675	CSRP3	ENSG00000129170.M3.all	ref	missense(0/5),missense(>=1/5),missense(5/5).all	NA	36773	ADD-SKAT	NA	NA	4.29527	1.41773	NA	NA	0.347616	0.255343	NA	NA	0.622302	0.366337	NA	NA	12.6441	3.42394	NA	NA	21.5785	5.46899	NA	NA	22.1629	5.60126	NA	NA	13.9669	3.73036	NA	NA	11.2618	3.10172	NA	NA	4.08414	1.36364	NA	NA	0.51517	0.325222	NA
11	19182675	CSRP3	ENSG00000129170.M3.all	ref	missense(0/5),missense(>=1/5),missense(5/5).all	NA	36773	ADD-SKATO	NA	NA	4.15253	1.3812	NA	NA	0.572778	0.347602	NA	NA	0.355715	0.258931	NA	NA	15.0017	3.96893	NA	NA	28.027	6.92214	NA	NA	29.4065	7.2315	NA	NA	17.0481	4.43836	NA	NA	15.5633	4.09807	NA	NA	5.71354	1.7738	NA	NA	0.854365	0.44938	NA
11	19182675	CSRP3	ENSG00000129170.M3.all	ref	missense(0/5),missense(>=1/5),missense(5/5).all	0.00583308	36773	ADD	0.103108	0.0481186	4.59155	1.49309	0.0436679	0.0478558	0.832635	0.441878	-0.0102643	0.0476283	0.0464442	0.0812515	-0.186094	0.0478822	15.1048	3.99267	-0.252416	0.047774	27.9159	6.89721	-0.257317	0.0476152	29.2042	7.18616	-0.19704	0.0476863	17.0734	4.44415	-0.187842	0.0478763	15.3937	4.0591	-0.117701	0.0483193	5.93357	1.82812	-0.0522089	0.0482744	1.16965	0.553659	-0.178835
11	19182675	CSRP3	ENSG00000129170.M4.0.01	ref	missense(5/5).0.01	0.00549316	36773	ADD	0.108544	0.049568	4.79522	1.54456	0.0261629	0.0492973	0.28166	0.225034	-0.0223433	0.049063	0.207389	0.187875	-0.17934	0.0493245	13.2199	3.55752	-0.248628	0.049213	25.5236	6.35951	-0.248653	0.0490494	25.6991	6.39902	-0.190159	0.0491227	14.9855	3.9652	-0.168227	0.0493184	11.6351	3.18898	-0.0965275	0.0497748	3.76083	1.28012	-0.0228015	0.0497286	0.210239	0.189378	-0.170659
11	19182675	CSRP3	ENSG00000129170.M4.all	ref	missense(5/5).all	NA	36773	ADD-ACATO	NA	NA	4.5092	1.4722	NA	NA	0.123355	0.139408	NA	NA	0.407298	0.281213	NA	NA	12.604	3.41463	NA	NA	22.9039	5.76878	NA	NA	23.1022	5.81357	NA	NA	14.0083	3.73992	NA	NA	10.6775	2.96478	NA	NA	3.64093	1.24891	NA	NA	0.248893	0.209113	NA
11	19182675	CSRP3	ENSG00000129170.M4.all	ref	missense(5/5).all	NA	36773	ADD-ACATV	NA	NA	4.28237	1.41443	NA	NA	0.173445	0.169368	NA	NA	0.562938	0.343826	NA	NA	12.0632	3.28881	NA	NA	19.9134	5.09135	NA	NA	20.1884	5.1538	NA	NA	13.1846	3.54934	NA	NA	9.90581	2.78316	NA	NA	3.49295	1.2102	NA	NA	0.345047	0.254199	NA
11	19182675	CSRP3	ENSG00000129170.M4.all	ref	missense(5/5).all	NA	36773	ADD-SKAT	NA	NA	4.39217	1.44244	NA	NA	0.088148	0.115462	NA	NA	0.494904	0.31718	NA	NA	12.2707	3.33712	NA	NA	20.6722	5.26359	NA	NA	20.9218	5.3202	NA	NA	13.4734	3.61623	NA	NA	10.1859	2.84919	NA	NA	3.597	1.23744	NA	NA	0.26648	0.21774	NA
11	19182675	CSRP3	ENSG00000129170.M4.all	ref	missense(5/5).all	NA	36773	ADD-SKATO	NA	NA	4.4794	1.46463	NA	NA	0.150855	0.156319	NA	NA	0.283407	0.225865	NA	NA	13.0522	3.51866	NA	NA	25.6161	6.38034	NA	NA	25.7776	6.41667	NA	NA	14.8857	3.94224	NA	NA	11.5327	3.16505	NA	NA	3.40812	1.18791	NA	NA	0.13182	0.144752	NA
11	19182675	CSRP3	ENSG00000129170.M4.all	ref	missense(5/5).all	0.00549316	36773	ADD	0.108544	0.049568	4.79522	1.54456	0.0261629	0.0492973	0.28166	0.225034	-0.0223433	0.049063	0.207389	0.187875	-0.17934	0.0493245	13.2199	3.55752	-0.248628	0.049213	25.5236	6.35951	-0.248653	0.0490494	25.6991	6.39902	-0.190159	0.0491227	14.9855	3.9652	-0.168227	0.0493184	11.6351	3.18898	-0.0965275	0.0497748	3.76083	1.28012	-0.0228015	0.0497286	0.210239	0.189378	-0.170659
11	19182675	CSRP3	ENSG00000129170.M6.0.01	ref	LoF,missense(>=1/5),missense(5/5).0.01	0.00586028	36773	ADD	0.102604	0.0480081	4.56769	1.48704	0.0414159	0.047746	0.752423	0.413739	-0.0137053	0.047519	0.083184	0.111805	-0.186193	0.0477723	15.1905	4.01238	-0.25158	0.0476643	27.8591	6.88446	-0.257818	0.0475059	29.4532	7.24197	-0.194992	0.0475769	16.7974	4.38101	-0.183519	0.0477664	14.761	3.91353	-0.11474	0.0482084	5.66481	1.76174	-0.0458071	0.0481636	0.904539	0.466523	-0.178231
11	19182675	CSRP3	ENSG00000129170.M6.all	ref	LoF,missense(>=1/5),missense(5/5).all	NA	36773	ADD-ACATO	NA	NA	4.37609	1.43834	NA	NA	0.382461	0.270601	NA	NA	0.358025	0.259949	NA	NA	13.6659	3.66077	NA	NA	24.9133	6.22208	NA	NA	26.3603	6.54775	NA	NA	15.0919	3.98969	NA	NA	12.6814	3.43262	NA	NA	4.54699	1.48179	NA	NA	0.485091	0.313252	NA
11	19182675	CSRP3	ENSG00000129170.M6.all	ref	LoF,missense(>=1/5),missense(5/5).all	NA	36773	ADD-ACATV	NA	NA	4.1438	1.37896	NA	NA	0.288725	0.228384	NA	NA	0.627883	0.368422	NA	NA	11.9253	3.25668	NA	NA	19.7708	5.05896	NA	NA	20.047	5.12169	NA	NA	13.0454	3.51709	NA	NA	9.79523	2.75705	NA	NA	3.54491	1.22382	NA	NA	0.460997	0.303505	NA
11	19182675	CSRP3	ENSG00000129170.M6.all	ref	LoF,missense(>=1/5),missense(5/5).all	NA	36773	ADD-SKAT	NA	NA	4.28595	1.41535	NA	NA	0.286359	0.227265	NA	NA	0.528133	0.330318	NA	NA	12.6723	3.43049	NA	NA	21.5898	5.47153	NA	NA	22.2773	5.62713	NA	NA	13.9071	3.71653	NA	NA	11.0559	3.05352	NA	NA	3.98423	1.33792	NA	NA	0.356564	0.259305	NA
11	19182675	CSRP3	ENSG00000129170.M6.all	ref	LoF,missense(>=1/5),missense(5/5).all	NA	36773	ADD-SKATO	NA	NA	4.12814	1.37494	NA	NA	0.499269	0.31892	NA	NA	0.287166	0.227647	NA	NA	15.0847	3.98803	NA	NA	27.9474	6.90428	NA	NA	29.6601	7.28834	NA	NA	16.7328	4.36623	NA	NA	14.848	3.93356	NA	NA	5.39567	1.69493	NA	NA	0.605273	0.359943	NA
11	19182675	CSRP3	ENSG00000129170.M6.all	ref	LoF,missense(>=1/5),missense(5/5).all	0.00586028	36773	ADD	0.102604	0.0480081	4.56769	1.48704	0.0414159	0.047746	0.752423	0.413739	-0.0137053	0.047519	0.083184	0.111805	-0.186193	0.0477723	15.1905	4.01238	-0.25158	0.0476643	27.8591	6.88446	-0.257818	0.0475059	29.4532	7.24197	-0.194992	0.0475769	16.7974	4.38101	-0.183519	0.0477664	14.761	3.91353	-0.11474	0.0482084	5.66481	1.76174	-0.0458071	0.0481636	0.904539	0.466523	-0.178231
11	19182675	CSRP3	ENSG00000129170.M7.0.01	ref	LoF,missense(0/5),missense(>=1/5),missense(5/5).0.01	0.00586028	36773	ADD	0.102604	0.0480081	4.56769	1.48704	0.0414159	0.047746	0.752423	0.413739	-0.0137053	0.047519	0.083184	0.111805	-0.186193	0.0477723	15.1905	4.01238	-0.25158	0.0476643	27.8591	6.88446	-0.257818	0.0475059	29.4532	7.24197	-0.194992	0.0475769	16.7974	4.38101	-0.183519	0.0477664	14.761	3.91353	-0.11474	0.0482084	5.66481	1.76174	-0.0458071	0.0481636	0.904539	0.466523	-0.178231
11	19182675	CSRP3	ENSG00000129170.M7.all	ref	LoF,missense(0/5),missense(>=1/5),missense(5/5).all	NA	36773	ADD-ACATO	NA	NA	4.37609	1.43834	NA	NA	0.382461	0.270601	NA	NA	0.358025	0.259949	NA	NA	13.6659	3.66077	NA	NA	24.9133	6.22208	NA	NA	26.3603	6.54775	NA	NA	15.0919	3.98969	NA	NA	12.6814	3.43262	NA	NA	4.54699	1.48179	NA	NA	0.485091	0.313252	NA
11	19182675	CSRP3	ENSG00000129170.M7.all	ref	LoF,missense(0/5),missense(>=1/5),missense(5/5).all	NA	36773	ADD-ACATV	NA	NA	4.1438	1.37896	NA	NA	0.288725	0.228384	NA	NA	0.627883	0.368422	NA	NA	11.9253	3.25668	NA	NA	19.7708	5.05896	NA	NA	20.047	5.12169	NA	NA	13.0454	3.51709	NA	NA	9.79523	2.75705	NA	NA	3.54491	1.22382	NA	NA	0.460997	0.303505	NA
11	19182675	CSRP3	ENSG00000129170.M7.all	ref	LoF,missense(0/5),missense(>=1/5),missense(5/5).all	NA	36773	ADD-SKAT	NA	NA	4.28595	1.41535	NA	NA	0.286359	0.227265	NA	NA	0.528133	0.330318	NA	NA	12.6723	3.43049	NA	NA	21.5898	5.47153	NA	NA	22.2773	5.62713	NA	NA	13.9071	3.71653	NA	NA	11.0559	3.05352	NA	NA	3.98423	1.33792	NA	NA	0.356564	0.259305	NA
11	19182675	CSRP3	ENSG00000129170.M7.all	ref	LoF,missense(0/5),missense(>=1/5),missense(5/5).all	NA	36773	ADD-SKATO	NA	NA	4.12814	1.37494	NA	NA	0.499269	0.31892	NA	NA	0.287166	0.227647	NA	NA	15.0847	3.98803	NA	NA	27.9474	6.90428	NA	NA	29.6601	7.28834	NA	NA	16.7328	4.36623	NA	NA	14.848	3.93356	NA	NA	5.39567	1.69493	NA	NA	0.605273	0.359943	NA
11	19182675	CSRP3	ENSG00000129170.M7.all	ref	LoF,missense(0/5),missense(>=1/5),missense(5/5).all	0.00586028	36773	ADD	0.102604	0.0480081	4.56769	1.48704	0.0414159	0.047746	0.752423	0.413739	-0.0137053	0.047519	0.083184	0.111805	-0.186193	0.0477723	15.1905	4.01238	-0.25158	0.0476643	27.8591	6.88446	-0.257818	0.0475059	29.4532	7.24197	-0.194992	0.0475769	16.7974	4.38101	-0.183519	0.0477664	14.761	3.91353	-0.11474	0.0482084	5.66481	1.76174	-0.0458071	0.0481636	0.904539	0.466523	-0.178231
11	47331843	MYBPC3	ENSG00000134571.M2.all	ref	missense(>=1/5),missense(5/5).all	NA	36773	ADD-ACATO	NA	NA	0.0539384	0.0881254	NA	NA	0.0250811	0.0584065	NA	NA	0.212551	0.190591	NA	NA	0.194733	0.181111	NA	NA	4.51136	1.47275	NA	NA	5.48243	1.7165	NA	NA	3.13581	1.11583	NA	NA	4.1362	1.37701	NA	NA	25.0071	6.24321	NA	NA	2.57623	0.964652	NA
11	47331843	MYBPC3	ENSG00000134571.M2.all	ref	missense(>=1/5),missense(5/5).all	NA	36773	ADD-ACATV	NA	NA	0.195782	0.181677	NA	NA	0.23127	0.200257	NA	NA	1.14544	0.545909	NA	NA	0.798336	0.429934	NA	NA	6.89751	2.06391	NA	NA	5.0706	1.61377	NA	NA	3.43419	1.19477	NA	NA	5.8767	1.8141	NA	NA	29.2545	7.19745	NA	NA	2.91118	1.05568	NA
11	47331843	MYBPC3	ENSG00000134571.M3.all	ref	missense(0/5),missense(>=1/5),missense(5/5).all	NA	36773	ADD-ACATO	NA	NA	0.314425	0.240349	NA	NA	0.0424264	0.0773736	NA	NA	0.490617	0.315467	NA	NA	0.158368	0.160733	NA	NA	4.74466	1.53181	NA	NA	4.68865	1.51766	NA	NA	2.22119	0.866053	NA	NA	2.69087	0.996003	NA	NA	24.6468	6.16204	NA	NA	0.864018	0.452697	NA
11	47331843	MYBPC3	ENSG00000134571.M3.all	ref	missense(0/5),missense(>=1/5),missense(5/5).all	NA	36773	ADD-ACATV	NA	NA	0.505603	0.321437	NA	NA	0.415699	0.284756	NA	NA	2.74204	1.00993	NA	NA	0.725688	0.40419	NA	NA	7.87444	2.29983	NA	NA	4.62321	1.50111	NA	NA	2.3544	0.903332	NA	NA	4.93421	1.57955	NA	NA	28.8925	7.11628	NA	NA	1.77197	0.737219	NA
11	47331843	MYBPC3	ENSG00000134571.M6.all	ref	LoF,missense(>=1/5),missense(5/5).all	NA	36773	ADD-ACATO	NA	NA	0.00493409	0.0250279	NA	NA	0.0239464	0.0569899	NA	NA	0.247195	0.208269	NA	NA	0.17888	0.172413	NA	NA	5.11979	1.62609	NA	NA	6.46614	1.95881	NA	NA	4.30234	1.41953	NA	NA	6.87175	2.05765	NA	NA	24.997	6.24094	NA	NA	4.13753	1.37735	NA
11	47331843	MYBPC3	ENSG00000134571.M6.all	ref	LoF,missense(>=1/5),missense(5/5).all	NA	36773	ADD-ACATV	NA	NA	0.0298129	0.0640318	NA	NA	0.279934	0.224211	NA	NA	1.15989	0.550539	NA	NA	0.784086	0.424934	NA	NA	7.00336	2.08961	NA	NA	5.82245	1.80071	NA	NA	4.71179	1.52351	NA	NA	8.05157	2.34233	NA	NA	29.2443	7.19516	NA	NA	4.22442	1.39961	NA
11	47331843	MYBPC3	ENSG00000134571.M7.all	ref	LoF,missense(0/5),missense(>=1/5),missense(5/5).all	NA	36773	ADD-ACATO	NA	NA	0.273947	0.221345	NA	NA	0.0440555	0.078964	NA	NA	0.399811	0.278036	NA	NA	0.148363	0.154837	NA	NA	5.07958	1.61602	NA	NA	5.58179	1.74117	NA	NA	3.15826	1.1218	NA	NA	4.17862	1.38788	NA	NA	24.639	6.16027	NA	NA	1.53105	0.665638	NA
11	47331843	MYBPC3	ENSG00000134571.M7.all	ref	LoF,missense(0/5),missense(>=1/5),missense(5/5).all	NA	36773	ADD-ACATV	NA	NA	0.471687	0.307848	NA	NA	0.42796	0.28989	NA	NA	2.7486	1.01171	NA	NA	0.711855	0.399214	NA	NA	7.89655	2.30514	NA	NA	5.2188	1.65084	NA	NA	3.39263	1.18384	NA	NA	5.47675	1.71509	NA	NA	28.8845	7.11451	NA	NA	2.06155	0.82086	NA
11	111786402	RP11-108O10.8	ENSG00000258529.M2.all	ref	missense(>=1/5),missense(5/5).all	0.333981	36773	ADD	0.00842051	0.00779041	1.16831	0.55323	0.00916835	0.00774786	1.40029	0.625849	0.000820451	0.00771103	0.0113209	0.038453	0.017954	0.00775214	5.36386	1.68702	0.0227404	0.00773461	8.64413	2.48397	0.033253	0.0077089	18.607	4.79417	0.0336791	0.00772042	19.0301	4.8905	0.032884	0.00775118	17.9984	4.65542	0.0240848	0.0078229	9.47872	2.68221	0.0209775	0.00781564	7.20408	2.13824	0.032287
11	111786402	RP11-108O10.8	ENSG00000258529.M6.all	ref	LoF,missense(>=1/5),missense(5/5).all	0.333995	36773	ADD	0.0083359	0.00779049	1.14492	0.545742	0.00910259	0.00774794	1.38025	0.619682	0.000825545	0.00771111	0.0114617	0.0387014	0.0179417	0.00775222	5.35643	1.68516	0.0227452	0.00773469	8.64754	2.48479	0.0333107	0.00770898	18.6712	4.80881	0.0337303	0.0077205	19.0875	4.90357	0.0328718	0.00775126	17.9847	4.6523	0.0240653	0.00782298	9.46319	2.67853	0.0209588	0.00781572	7.19112	2.1351	0.0322737
12	2053564	CACNA1C	ENSG00000151067.M3.all	ref	missense(0/5),missense(>=1/5),missense(5/5).all	NA	36773	ADD-ACATO	NA	NA	1.16011	0.550611	NA	NA	1.00938	0.501617	NA	NA	1.91287	0.778209	NA	NA	0.0160402	0.0461353	NA	NA	4.08642	1.36422	NA	NA	17.2114	4.47571	NA	NA	18.7286	4.82188	NA	NA	0.000484957	0.00769811	NA	NA	1.23238	0.573579	NA	NA	0.1534	0.157823	NA
12	2053564	CACNA1C	ENSG00000151067.M3.all	ref	missense(0/5),missense(>=1/5),missense(5/5).all	NA	36773	ADD-ACATV	NA	NA	3.05229	1.09354	NA	NA	2.33696	0.898473	NA	NA	3.30438	1.16055	NA	NA	3.88225	1.31159	NA	NA	8.93241	2.5526	NA	NA	21.4063	5.42998	NA	NA	22.9367	5.77618	NA	NA	0.000202696	0.00496147	NA	NA	0.0956717	0.120854	NA	NA	0.669677	0.383877	NA
12	2053564	CACNA1C	ENSG00000151067.M3.all	ref	missense(0/5),missense(>=1/5),missense(5/5).all	0.828339	36773	ADD	-0.0354917	0.00967191	13.4657	3.61446	-0.0322231	0.00962009	11.2196	3.09184	-0.0316485	0.00957934	10.9153	3.02058	-0.037975	0.00962652	15.5617	4.09769	-0.0433493	0.00960963	20.3494	5.19034	-0.05559	0.00957589	33.7004	8.19188	-0.0555425	0.00958223	33.5984	8.16909	-0.037247	0.00961742	14.9991	3.96833	-0.0022771	0.00970123	0.0550948	0.0891495	-0.026098	0.0096955	7.2456	2.14828	-0.0602468
12	2053564	CACNA1C	ENSG00000151067.M7.all	ref	LoF,missense(0/5),missense(>=1/5),missense(5/5).all	NA	36773	ADD-ACATO	NA	NA	1.14802	0.546738	NA	NA	0.958905	0.484838	NA	NA	1.87665	0.767728	NA	NA	0.0156259	0.0455064	NA	NA	3.95871	1.33134	NA	NA	17.1834	4.46929	NA	NA	18.7004	4.81544	NA	NA	0.000791391	0.00985785	NA	NA	1.14105	0.5445	NA	NA	0.164195	0.164104	NA
12	2053564	CACNA1C	ENSG00000151067.M7.all	ref	LoF,missense(0/5),missense(>=1/5),missense(5/5).all	NA	36773	ADD-ACATV	NA	NA	3.03508	1.08894	NA	NA	2.36154	0.905322	NA	NA	3.2704	1.15156	NA	NA	3.85964	1.30574	NA	NA	8.90538	2.54618	NA	NA	21.378	5.42357	NA	NA	22.9083	5.76977	NA	NA	2.50518	0.945108	NA	NA	0.0924299	0.118552	NA	NA	0.839677	0.444314	NA
12	2053564	CACNA1C	ENSG00000151067.M7.all	ref	LoF,missense(0/5),missense(>=1/5),missense(5/5).all	0.828339	36773	ADD	-0.0354917	0.00967191	13.4657	3.61446	-0.0322231	0.00962009	11.2196	3.09184	-0.0316485	0.00957934	10.9153	3.02058	-0.037975	0.00962652	15.5617	4.09769	-0.0433493	0.00960963	20.3494	5.19034	-0.05559	0.00957589	33.7004	8.19188	-0.0555425	0.00958223	33.5984	8.16909	-0.037247	0.00961742	14.9991	3.96833	-0.0022771	0.00970123	0.0550948	0.0891495	-0.026098	0.0096955	7.2456	2.14828	-0.0602468
12	71125334	TSPAN8	ENSG00000127324.M2.all	ref	missense(>=1/5),missense(5/5).all	0.410328	36773	ADD	-0.00399332	0.00741654	0.289911	0.228944	-0.0255827	0.00737681	12.0269	3.28036	-0.0364658	0.00734556	24.6446	6.16154	-0.0117008	0.00738174	2.51255	0.947142	0.0143659	0.00736879	3.80077	1.29048	0.0244788	0.00734292	11.1133	3.06697	0.0219689	0.00734778	8.93935	2.55425	0.0144277	0.00737476	3.82735	1.29738	0.00676672	0.00743902	0.827417	0.440069	0.00835968	0.00743463	1.26433	0.583638	0.00327252
12	71125334	TSPAN8	ENSG00000127324.M3.all	ref	missense(0/5),missense(>=1/5),missense(5/5).all	0.411348	36773	ADD	-0.00455801	0.00741701	0.377652	0.268522	-0.0261372	0.00737727	12.5524	3.40263	-0.0365108	0.00734602	24.7024	6.17456	-0.012081	0.0073822	2.67815	0.992533	0.0135705	0.00736925	3.39115	1.18344	0.0236988	0.00734338	10.415	2.90311	0.0208945	0.00734824	8.08531	2.35042	0.0133009	0.00737523	3.25247	1.14681	0.00616541	0.00743949	0.686811	0.390138	0.00729636	0.0074351	0.963029	0.486217	0.00210241
12	71125334	TSPAN8	ENSG00000127324.M6.all	ref	LoF,missense(>=1/5),missense(5/5).all	0.410342	36773	ADD	-0.00405416	0.00741668	0.298802	0.233115	-0.0256498	0.00737694	12.0897	3.29498	-0.0365083	0.00734569	24.7012	6.1743	-0.011697	0.00738187	2.51083	0.946665	0.0143517	0.00736892	3.79313	1.2885	0.024401	0.00734305	11.0424	3.05035	0.0218794	0.00734791	8.8663	2.53688	0.0143686	0.0073749	3.79593	1.28923	0.00673848	0.00743916	0.820495	0.437665	0.00833449	0.00743476	1.25668	0.581233	0.00318149
12	71125334	TSPAN8	ENSG00000127324.M7.all	ref	LoF,missense(0/5),missense(>=1/5),missense(5/5).all	0.411362	36773	ADD	-0.00461888	0.00741715	0.387793	0.272897	-0.0262043	0.0073774	12.6165	3.41753	-0.0365534	0.00734616	24.7591	6.18734	-0.0120772	0.00738234	2.67636	0.992047	0.0135563	0.00736938	3.38392	1.18154	0.0236209	0.00734351	10.3463	2.88694	0.0208049	0.00734837	8.01582	2.33376	0.0132418	0.00737536	3.22349	1.13913	0.00613714	0.00743963	0.680503	0.387838	0.00727113	0.00743523	0.956344	0.483981	0.00201133
13	43880950	LACC1	ENSG00000179630.M1.singleton	ref	LoF.singleton	4.07908e-05	36773	ADD	1.31342	0.571996	5.27257	1.66426	-0.251	0.569169	0.194475	0.180971	-0.306119	0.565773	0.29275	0.23028	1.08497	0.569192	3.63342	1.24695	2.0015	0.568123	12.4115	3.36987	2.78112	0.566292	24.119	6.04306	2.73565	0.566876	23.2886	5.85566	3.26048	0.56893	32.8432	8.00043	1.40368	0.574343	5.97305	1.83785	1.11237	0.574135	3.7538	1.27829	2.4439
13	43880950	LACC1	ENSG00000179630.M1.0.001	ref	LoF.0.001	6.79847e-05	36773	ADD	0.667456	0.443079	2.26926	0.879547	-0.442592	0.440889	1.00774	0.501077	-0.489236	0.438258	1.24617	0.577928	0.4476	0.440906	1.0306	0.508612	0.987533	0.440079	5.0355	1.60497	1.62166	0.43866	13.6667	3.66095	1.88283	0.439112	18.3853	4.74366	2.56382	0.440703	33.844	8.22393	1.15273	0.444897	6.71329	2.0191	0.961361	0.444735	4.67273	1.51364	1.51129
13	43880950	LACC1	ENSG00000179630.M1.0.01	ref	LoF.0.01	6.79847e-05	36773	ADD	0.667456	0.443079	2.26926	0.879547	-0.442592	0.440889	1.00774	0.501077	-0.489236	0.438258	1.24617	0.577928	0.4476	0.440906	1.0306	0.508612	0.987533	0.440079	5.0355	1.60497	1.62166	0.43866	13.6667	3.66095	1.88283	0.439112	18.3853	4.74366	2.56382	0.440703	33.844	8.22393	1.15273	0.444897	6.71329	2.0191	0.961361	0.444735	4.67273	1.51364	1.51129
13	43880950	LACC1	ENSG00000179630.M1.all	ref	LoF.all	6.79847e-05	36773	ADD	0.667456	0.443079	2.26926	0.879547	-0.442592	0.440889	1.00774	0.501077	-0.489236	0.438258	1.24617	0.577928	0.4476	0.440906	1.0306	0.508612	0.987533	0.440079	5.0355	1.60497	1.62166	0.43866	13.6667	3.66095	1.88283	0.439112	18.3853	4.74366	2.56382	0.440703	33.844	8.22393	1.15273	0.444897	6.71329	2.0191	0.961361	0.444735	4.67273	1.51364	1.51129
13	75286795	TBC1D4	ENSG00000136111.M6.singleton	ref	LoF,missense(>=1/5),missense(5/5).singleton	0.00116934	36773	ADD	0.36351	0.106954	11.5516	3.16947	0.379305	0.106425	12.7026	3.43752	0.193665	0.10579	3.35131	1.17294	0.0262553	0.106429	0.0608574	0.0941254	0.0228995	0.106229	0.0464689	0.0812749	0.127529	0.105887	1.45056	0.641232	0.193501	0.105996	3.33261	1.16801	0.265245	0.10638	6.21688	1.89778	0.267735	0.107392	6.21532	1.8974	0.514008	0.107353	22.9249	5.77352	0.35952
13	75286795	TBC1D4	ENSG00000136111.M7.singleton	ref	LoF,missense(0/5),missense(>=1/5),missense(5/5).singleton	0.00126451	36773	ADD	0.34131	0.10286	11.0105	3.04289	0.365335	0.102351	12.7408	3.44641	0.177921	0.10174	3.05823	1.09513	0.034712	0.102355	0.115011	0.134002	0.0209427	0.102163	0.0420221	0.0769749	0.131904	0.101834	1.67776	0.70947	0.200705	0.101939	3.87648	1.3101	0.256139	0.102308	6.26803	1.91032	0.262654	0.103282	6.4673	1.95909	0.51121	0.103244	24.5171	6.13281	0.353317
14	75432327	JDP2	ENSG00000140044.M2.0.001	ref	missense(>=1/5),missense(5/5).0.001	0.00084301	36773	ADD	-0.199956	0.125952	2.52032	0.949281	-0.385685	0.125261	9.48052	2.68264	-0.520626	0.124615	17.4547	4.53131	-0.370479	0.125328	8.73845	2.50644	-0.108087	0.125006	0.747628	0.412033	-0.0015036	0.124545	0.00014575	0.00420357	-0.0999784	0.124765	0.642138	0.373724	-0.124051	0.125282	0.980453	0.492027	-0.0138448	0.126418	0.0119938	0.0396277	-0.164143	0.126335	1.6881	0.712529	-0.282513
14	75432327	JDP2	ENSG00000140044.M6.0.001	ref	LoF,missense(>=1/5),missense(5/5).0.001	0.000951785	36773	ADD	-0.200645	0.11855	2.86453	1.0431	-0.352375	0.117899	8.93278	2.55269	-0.471764	0.117291	16.1779	4.23911	-0.331382	0.117962	7.89178	2.30399	-0.0940236	0.117659	0.638595	0.372409	-0.00340419	0.117225	0.000843305	0.0101797	-0.0870216	0.117432	0.549139	0.3385	-0.143838	0.117918	1.48795	0.652601	-0.0296449	0.118988	0.0620719	0.0951489	-0.130696	0.11891	1.20805	0.565882	-0.268646
14	23412855	MYH7	ENSG00000092054.M2.singleton	ref	missense(>=1/5),missense(5/5).singleton	0.00183559	36773	ADD	0.153291	0.0854413	3.21883	1.1379	0.119955	0.0849725	1.99286	0.801227	-0.0529095	0.0845338	0.391749	0.274593	0.0208082	0.0850174	0.0599038	0.0933159	0.0799139	0.0847991	0.888101	0.460934	0.202464	0.0844867	5.74273	1.78102	0.289038	0.0846356	11.6628	3.19544	0.406652	0.0849862	22.8954	5.76685	0.271144	0.0857571	9.99678	2.80462	0.249947	0.085701	8.50601	2.45103	0.270945
14	23412855	MYH7	ENSG00000092054.M6.singleton	ref	LoF,missense(>=1/5),missense(5/5).singleton	0.00195796	36773	ADD	0.141146	0.0827384	2.91021	1.05542	0.126931	0.0822844	2.3796	0.910346	-0.0218492	0.0818595	0.0712417	0.102627	0.0436963	0.0823279	0.281706	0.225056	0.0817453	0.0821165	0.990981	0.495525	0.199684	0.081814	5.95708	1.83392	0.30439	0.0819582	13.7935	3.69029	0.402452	0.0822977	23.9141	5.99684	0.27939	0.0830441	11.3189	3.11507	0.273966	0.0829898	10.8979	3.01649	0.278864
14	23412855	MYH7	ENSG00000092054.M7.singleton	ref	LoF,missense(0/5),missense(>=1/5),missense(5/5).singleton	0.00205314	36773	ADD	0.112558	0.0808055	1.94032	0.786126	0.0979874	0.0803622	1.48675	0.652237	-0.0369369	0.0799473	0.213459	0.191067	0.0411259	0.0804047	0.261618	0.215375	0.0734602	0.0801982	0.839026	0.444089	0.194816	0.0799028	5.94467	1.83086	0.280287	0.0800436	12.2618	3.33505	0.380055	0.0803751	22.3588	5.64556	0.253781	0.0811042	9.79111	2.75608	0.244312	0.0810512	9.086	2.5891	0.251544
15	34225119	EMC4	ENSG00000128463.M4.0.001	ref	missense(5/5).0.001	9.51785e-05	36773	ADD	0.666235	0.374602	3.16311	1.12309	0.305447	0.372507	0.672363	0.384862	-0.0047643	0.370489	0.000165367	0.00447893	0.119464	0.37245	0.102882	0.125867	0.527395	0.371632	2.01394	0.807265	0.634244	0.370378	2.9324	1.06139	0.627947	0.37103	2.86436	1.04305	0.910774	0.372585	5.97546	1.83844	0.964265	0.375893	6.58058	1.98675	1.81315	0.375593	23.3042	5.85919	0.934359
15	34225119	EMC4	ENSG00000128463.M4.0.01	ref	missense(5/5).0.01	9.51785e-05	36773	ADD	0.666235	0.374602	3.16311	1.12309	0.305447	0.372507	0.672363	0.384862	-0.0047643	0.370489	0.000165367	0.00447893	0.119464	0.37245	0.102882	0.125867	0.527395	0.371632	2.01394	0.807265	0.634244	0.370378	2.9324	1.06139	0.627947	0.37103	2.86436	1.04305	0.910774	0.372585	5.97546	1.83844	0.964265	0.375893	6.58058	1.98675	1.81315	0.375593	23.3042	5.85919	0.934359
15	34225119	EMC4	ENSG00000128463.M4.all	ref	missense(5/5).all	9.51785e-05	36773	ADD	0.666235	0.374602	3.16311	1.12309	0.305447	0.372507	0.672363	0.384862	-0.0047643	0.370489	0.000165367	0.00447893	0.119464	0.37245	0.102882	0.125867	0.527395	0.371632	2.01394	0.807265	0.634244	0.370378	2.9324	1.06139	0.627947	0.37103	2.86436	1.04305	0.910774	0.372585	5.97546	1.83844	0.964265	0.375893	6.58058	1.98675	1.81315	0.375593	23.3042	5.85919	0.934359
16	67873267	EDC4	ENSG00000038358.M1.singleton	ref	LoF.singleton	5.43877e-05	36773	ADD	1.42873	0.495636	8.30949	2.40408	1.47981	0.492637	9.02313	2.57417	1.26614	0.49003	6.67602	2.01002	0.829101	0.492848	2.83001	1.03377	1.29102	0.491724	6.89321	2.06286	1.45675	0.490117	8.83424	2.52925	1.43414	0.490911	8.53449	2.45782	2.2291	0.492866	20.4552	5.21435	1.86728	0.497249	14.1017	3.76148	3.33432	0.497114	44.9885	10.7029	2.40261
16	67873267	EDC4	ENSG00000038358.M1.0.001	ref	LoF.0.001	5.43877e-05	36773	ADD	1.42873	0.495636	8.30949	2.40408	1.47981	0.492637	9.02313	2.57417	1.26614	0.49003	6.67602	2.01002	0.829101	0.492848	2.83001	1.03377	1.29102	0.491724	6.89321	2.06286	1.45675	0.490117	8.83424	2.52925	1.43414	0.490911	8.53449	2.45782	2.2291	0.492866	20.4552	5.21435	1.86728	0.497249	14.1017	3.76148	3.33432	0.497114	44.9885	10.7029	2.40261
16	67873267	EDC4	ENSG00000038358.M1.0.01	ref	LoF.0.01	5.43877e-05	36773	ADD	1.42873	0.495636	8.30949	2.40408	1.47981	0.492637	9.02313	2.57417	1.26614	0.49003	6.67602	2.01002	0.829101	0.492848	2.83001	1.03377	1.29102	0.491724	6.89321	2.06286	1.45675	0.490117	8.83424	2.52925	1.43414	0.490911	8.53449	2.45782	2.2291	0.492866	20.4552	5.21435	1.86728	0.497249	14.1017	3.76148	3.33432	0.497114	44.9885	10.7029	2.40261
16	67873267	EDC4	ENSG00000038358.M1.all	ref	LoF.all	5.43877e-05	36773	ADD	1.42873	0.495636	8.30949	2.40408	1.47981	0.492637	9.02313	2.57417	1.26614	0.49003	6.67602	2.01002	0.829101	0.492848	2.83001	1.03377	1.29102	0.491724	6.89321	2.06286	1.45675	0.490117	8.83424	2.52925	1.43414	0.490911	8.53449	2.45782	2.2291	0.492866	20.4552	5.21435	1.86728	0.497249	14.1017	3.76148	3.33432	0.497114	44.9885	10.7029	2.40261
16	680529	STUB1	ENSG00000103266.M2.all	ref	missense(>=1/5),missense(5/5).all	NA	36773	ADD-ACATO	NA	NA	12.2323	3.32818	NA	NA	0.181141	0.17367	NA	NA	0.0970201	0.121803	NA	NA	7.71346	2.26114	NA	NA	10.1479	2.84023	NA	NA	16.6619	4.34998	NA	NA	16.9991	4.42717	NA	NA	13.9576	3.7282	NA	NA	0.93655	0.477338	NA	NA	8.93602	2.55346	NA
16	680529	STUB1	ENSG00000103266.M2.all	ref	missense(>=1/5),missense(5/5).all	NA	36773	ADD-ACATV	NA	NA	12.4084	3.36917	NA	NA	0.465707	0.305422	NA	NA	0.349285	0.256084	NA	NA	7.89709	2.30527	NA	NA	9.96647	2.79747	NA	NA	16.0984	4.22087	NA	NA	14.8912	3.94351	NA	NA	11.4335	3.14188	NA	NA	1.01073	0.502066	NA	NA	8.84933	2.53284	NA
16	680529	STUB1	ENSG00000103266.M2.all	ref	missense(>=1/5),missense(5/5).all	NA	36773	ADD-SKAT	NA	NA	13.0492	3.51796	NA	NA	0.296734	0.232149	NA	NA	0.168253	0.166426	NA	NA	8.36465	2.41727	NA	NA	10.6595	2.96056	NA	NA	17.0061	4.42877	NA	NA	16.5894	4.33339	NA	NA	13.0749	3.52393	NA	NA	0.929764	0.475053	NA	NA	9.03762	2.57761	NA
16	680529	STUB1	ENSG00000103266.M2.all	ref	missense(>=1/5),missense(5/5).all	NA	36773	ADD-SKATO	NA	NA	12.8506	3.4719	NA	NA	0.114648	0.133764	NA	NA	0.0565104	0.0903911	NA	NA	8.01699	2.33404	NA	NA	10.397	2.89886	NA	NA	16.9491	4.41572	NA	NA	17.6838	4.58364	NA	NA	14.895	3.94439	NA	NA	0.530747	0.331341	NA	NA	8.82576	2.52723	NA
16	680529	STUB1	ENSG00000103266.M3.all	ref	missense(0/5),missense(>=1/5),missense(5/5).all	NA	36773	ADD-ACATO	NA	NA	12.1899	3.31831	NA	NA	0.232777	0.201023	NA	NA	0.0526946	0.0870136	NA	NA	7.57065	2.22675	NA	NA	10.0035	2.80619	NA	NA	16.378	4.28496	NA	NA	16.6402	4.34502	NA	NA	13.5256	3.62831	NA	NA	0.815558	0.435947	NA	NA	8.86256	2.53599	NA
16	680529	STUB1	ENSG00000103266.M3.all	ref	missense(0/5),missense(>=1/5),missense(5/5).all	NA	36773	ADD-ACATV	NA	NA	12.3103	3.34633	NA	NA	0.488387	0.314574	NA	NA	0.360074	0.260851	NA	NA	7.80285	2.28263	NA	NA	9.86913	2.7745	NA	NA	15.999	4.19807	NA	NA	14.7922	3.9207	NA	NA	11.3357	3.11902	NA	NA	0.988285	0.49463	NA	NA	8.75143	2.50954	NA
16	680529	STUB1	ENSG00000103266.M3.all	ref	missense(0/5),missense(>=1/5),missense(5/5).all	NA	36773	ADD-SKAT	NA	NA	12.981	3.50215	NA	NA	0.270056	0.219471	NA	NA	0.135408	0.146978	NA	NA	8.34804	2.4133	NA	NA	10.5875	2.94366	NA	NA	16.9682	4.42008	NA	NA	16.5196	4.3174	NA	NA	13.0048	3.50767	NA	NA	0.893765	0.462862	NA	NA	8.963	2.55988	NA
16	680529	STUB1	ENSG00000103266.M3.all	ref	missense(0/5),missense(>=1/5),missense(5/5).all	NA	36773	ADD-SKATO	NA	NA	12.7526	3.44914	NA	NA	0.0946742	0.120149	NA	NA	0.0399988	0.0749547	NA	NA	7.95142	2.31831	NA	NA	10.2841	2.8723	NA	NA	16.824	4.38709	NA	NA	17.1401	4.4594	NA	NA	14.211	3.78672	NA	NA	0.476693	0.309871	NA	NA	8.73465	2.50554	NA
16	680529	STUB1	ENSG00000103266.M6.all	ref	LoF,missense(>=1/5),missense(5/5).all	NA	36773	ADD-ACATO	NA	NA	12.1425	3.30728	NA	NA	0.176367	0.171009	NA	NA	0.138176	0.14868	NA	NA	7.69634	2.25702	NA	NA	10.1692	2.84526	NA	NA	16.6041	4.33676	NA	NA	16.8676	4.39706	NA	NA	13.7349	3.67673	NA	NA	0.955001	0.483531	NA	NA	8.79915	2.5209	NA
16	680529	STUB1	ENSG00000103266.M6.all	ref	LoF,missense(>=1/5),missense(5/5).all	NA	36773	ADD-ACATV	NA	NA	12.3897	3.36482	NA	NA	0.456182	0.30154	NA	NA	0.375413	0.267551	NA	NA	7.87958	2.30106	NA	NA	9.9505	2.7937	NA	NA	16.0802	4.21669	NA	NA	14.8731	3.93933	NA	NA	11.4159	3.13775	NA	NA	1.09562	0.52984	NA	NA	8.81669	2.52507	NA
16	680529	STUB1	ENSG00000103266.M6.all	ref	LoF,missense(>=1/5),missense(5/5).all	NA	36773	ADD-SKAT	NA	NA	12.7717	3.45357	NA	NA	0.277703	0.223146	NA	NA	0.203223	0.185665	NA	NA	8.35348	2.4146	NA	NA	10.8222	2.99874	NA	NA	17.1638	4.46482	NA	NA	16.6094	4.33797	NA	NA	13.0855	3.52638	NA	NA	1.04025	0.511782	NA	NA	9.01393	2.57198	NA
16	680529	STUB1	ENSG00000103266.M6.all	ref	LoF,missense(>=1/5),missense(5/5).all	NA	36773	ADD-SKATO	NA	NA	12.5586	3.40408	NA	NA	0.104553	0.127009	NA	NA	0.0705693	0.102093	NA	NA	7.9945	2.32864	NA	NA	10.5553	2.93608	NA	NA	17.0315	4.43457	NA	NA	17.3791	4.51403	NA	NA	14.5264	3.85947	NA	NA	0.608003	0.360971	NA	NA	8.701	2.49752	NA
16	680529	STUB1	ENSG00000103266.M7.all	ref	LoF,missense(0/5),missense(>=1/5),missense(5/5).all	NA	36773	ADD-ACATO	NA	NA	12.1056	3.29869	NA	NA	0.223452	0.196255	NA	NA	0.00709079	0.0301686	NA	NA	7.55489	2.22296	NA	NA	10.0372	2.81413	NA	NA	16.3672	4.2825	NA	NA	16.5431	4.3228	NA	NA	13.355	3.58883	NA	NA	0.841364	0.444897	NA	NA	8.72819	2.504	NA
16	680529	STUB1	ENSG00000103266.M7.all	ref	LoF,missense(0/5),missense(>=1/5),missense(5/5).all	NA	36773	ADD-ACATV	NA	NA	12.2925	3.3422	NA	NA	0.478827	0.310732	NA	NA	0.385388	0.271862	NA	NA	7.78625	2.27864	NA	NA	9.85407	2.77094	NA	NA	15.9817	4.1941	NA	NA	14.7749	3.91673	NA	NA	11.319	3.1151	NA	NA	1.06913	0.521228	NA	NA	8.7197	2.50198	NA
16	680529	STUB1	ENSG00000103266.M7.all	ref	LoF,missense(0/5),missense(>=1/5),missense(5/5).all	NA	36773	ADD-SKAT	NA	NA	12.7035	3.43773	NA	NA	0.252887	0.21109	NA	NA	0.166023	0.165153	NA	NA	8.33687	2.41063	NA	NA	10.7502	2.98185	NA	NA	17.1253	4.45601	NA	NA	16.5395	4.32195	NA	NA	13.0154	3.51013	NA	NA	1.00427	0.499928	NA	NA	8.93931	2.55424	NA
16	680529	STUB1	ENSG00000103266.M7.all	ref	LoF,missense(0/5),missense(>=1/5),missense(5/5).all	NA	36773	ADD-SKATO	NA	NA	12.4587	3.38084	NA	NA	0.0864772	0.114241	NA	NA	0.0508779	0.0853699	NA	NA	7.92888	2.3129	NA	NA	10.4427	2.90963	NA	NA	16.9769	4.42208	NA	NA	17.0014	4.42769	NA	NA	13.8527	3.70397	NA	NA	0.557962	0.34191	NA	NA	8.59934	2.47329	NA
17	7425689	C17orf74	ENSG00000184560.M2.all	ref	missense(>=1/5),missense(5/5).all	0.196054	36773	ADD	0.00803704	0.00930499	0.746038	0.411467	0.000932483	0.00925993	0.0101407	0.0363123	-0.00301844	0.00921446	0.107306	0.128875	0.0110988	0.00925752	1.43736	0.637204	0.0299305	0.00923429	10.5056	2.92441	0.0379021	0.00920617	16.9499	4.41591	0.0389059	0.0092203	17.8049	4.61128	0.0426829	0.00926035	21.2448	5.39339	0.0355093	0.00933872	14.458	3.8437	0.0315884	0.00933304	11.4553	3.14698	0.0381292
17	7425689	C17orf74	ENSG00000184560.M6.all	ref	LoF,missense(>=1/5),missense(5/5).all	0.196177	36773	ADD	0.00745079	0.00930419	0.641279	0.373405	0.000637113	0.00925914	0.0047347	0.0245031	-0.00297136	0.00921367	0.104003	0.126634	0.0114149	0.00925673	1.52064	0.662496	0.030087	0.0092335	10.6176	2.95072	0.0379296	0.00920538	16.9774	4.4222	0.0389348	0.00921951	17.8345	4.61803	0.0431651	0.00925956	21.7312	5.50356	0.0359678	0.00933792	14.8363	3.93087	0.0313296	0.00933224	11.2704	3.10372	0.0381935
17	49991519	DLX3	ENSG00000064195.M4.singleton	ref	missense(5/5).singleton	8.15816e-05	36773	ADD	0.546306	0.404616	1.82299	0.752131	0.612724	0.402657	2.31558	0.892506	-0.217923	0.40068	0.295809	0.231716	0.183192	0.402552	0.207096	0.18772	0.838865	0.401542	4.36437	1.43536	0.888903	0.400319	4.93056	1.57863	1.41636	0.400933	12.4797	3.38574	2.13341	0.402675	28.0699	6.93178	1.26458	0.406083	9.69763	2.73399	1.53938	0.405836	14.3877	3.82748	1.40453
17	18476855	LGALS9C	ENSG00000171916.M6.singleton	ref	LoF,missense(>=1/5),missense(5/5).singleton	8.15816e-05	36773	ADD	0.35365	0.404616	0.763944	0.417826	0.402687	0.402657	1.00015	0.498565	0.136042	0.40068	0.115279	0.134179	0.1866	0.402552	0.214871	0.191805	0.78399	0.401542	3.81206	1.29341	1.17996	0.400319	8.68803	2.49443	0.939603	0.400933	5.49218	1.71893	1.53024	0.402675	14.4413	3.83985	1.99068	0.406083	24.0311	6.02324	1.38644	0.405836	11.6708	3.19729	1.29592
17	7481519	SLC35G6	ENSG00000259224.M1.all	ref	LoF.all	0.745357	36773	ADD	0.00301576	0.00839907	0.128923	0.142938	0.00225552	0.0083584	0.0728191	0.103873	0.0103944	0.00831736	1.56181	0.674895	-0.00547148	0.00835623	0.428735	0.290213	-0.0236175	0.00833526	8.02843	2.33678	-0.0357843	0.00830987	18.5437	4.77976	-0.0371094	0.00832263	19.8814	5.08409	-0.033994	0.00835878	16.5393	4.32192	-0.0282459	0.00842952	11.2281	3.09383	-0.0255369	0.00842439	9.18878	2.6135	-0.027794
17	7481519	SLC35G6	ENSG00000259224.M3.all	ref	missense(0/5),missense(>=1/5),missense(5/5).all	0.745506	36773	ADD	0.00263661	0.00840324	0.0984464	0.1228	0.00188336	0.00836255	0.0507211	0.0852269	0.00984679	0.00832148	1.40019	0.625817	-0.00633601	0.00836037	0.574355	0.348205	-0.0241161	0.0083394	8.36265	2.41679	-0.0359792	0.00831399	18.7276	4.82165	-0.0370461	0.00832675	19.794	5.06423	-0.0339743	0.00836292	16.5038	4.31379	-0.0282431	0.0084337	11.2147	3.09071	-0.0254049	0.00842857	9.08504	2.58887	-0.0282674
17	7481519	SLC35G6	ENSG00000259224.M6.all	ref	LoF,missense(>=1/5),missense(5/5).all	0.745438	36773	ADD	0.0026818	0.00840266	0.101863	0.125168	0.00196314	0.00836198	0.0551169	0.089169	0.0101093	0.00832091	1.47605	0.648988	-0.00598788	0.0083598	0.513045	0.324383	-0.0237529	0.00833882	8.1138	2.35724	-0.0357992	0.00831342	18.5433	4.77965	-0.0371058	0.00832618	19.8606	5.07936	-0.0340267	0.00836235	16.5571	4.32599	-0.0283889	0.00843312	11.3323	3.11822	-0.0256416	0.00842799	9.25642	2.62954	-0.0281126
17	7481519	SLC35G6	ENSG00000259224.M7.all	ref	LoF,missense(0/5),missense(>=1/5),missense(5/5).all	0.745533	36773	ADD	0.00256419	0.00840444	0.0930856	0.11902	0.00185944	0.00836374	0.0494271	0.0840395	0.00993223	0.00832267	1.42419	0.633176	-0.00628739	0.00836156	0.565412	0.344777	-0.02413	0.00834058	8.36991	2.41852	-0.0360176	0.00831518	18.7623	4.82956	-0.0371202	0.00832794	19.8676	5.08094	-0.0340139	0.00836412	16.5376	4.32152	-0.0283762	0.00843491	11.3174	3.11473	-0.025511	0.00842977	9.15852	2.60631	-0.0283226
19	5684781	HSD11B1L	ENSG00000167733.M1.0.001	ref	LoF.0.001	0.00017676	36773	ADD	-0.0772547	0.274926	0.0789621	0.108625	0.0100748	0.273338	0.00135855	0.0129607	0.178212	0.271887	0.429633	0.290587	0.348837	0.273486	1.62695	0.694378	0.461439	0.272825	2.86062	1.04205	0.735138	0.272012	7.304	2.1624	0.932975	0.272296	11.7397	3.21339	1.32166	0.273443	23.3616	5.87215	0.355693	0.275878	1.66233	0.704896	0.689348	0.275704	6.25157	1.90629	0.752354
19	5684781	HSD11B1L	ENSG00000167733.M1.0.01	ref	LoF.0.01	0.00017676	36773	ADD	-0.0772547	0.274926	0.0789621	0.108625	0.0100748	0.273338	0.00135855	0.0129607	0.178212	0.271887	0.429633	0.290587	0.348837	0.273486	1.62695	0.694378	0.461439	0.272825	2.86062	1.04205	0.735138	0.272012	7.304	2.1624	0.932975	0.272296	11.7397	3.21339	1.32166	0.273443	23.3616	5.87215	0.355693	0.275878	1.66233	0.704896	0.689348	0.275704	6.25157	1.90629	0.752354
19	5684781	HSD11B1L	ENSG00000167733.M1.all	ref	LoF.all	0.00017676	36773	ADD	-0.0772547	0.274926	0.0789621	0.108625	0.0100748	0.273338	0.00135855	0.0129607	0.178212	0.271887	0.429633	0.290587	0.348837	0.273486	1.62695	0.694378	0.461439	0.272825	2.86062	1.04205	0.735138	0.272012	7.304	2.1624	0.932975	0.272296	11.7397	3.21339	1.32166	0.273443	23.3616	5.87215	0.355693	0.275878	1.66233	0.704896	0.689348	0.275704	6.25157	1.90629	0.752354
19	897439	R3HDM4	ENSG00000198858.M2.all	ref	missense(>=1/5),missense(5/5).all	NA	36773	ADD-SKATO	NA	NA	24.6194	6.15587	NA	NA	9.15739	2.60605	NA	NA	3.30536	1.16081	NA	NA	0.986008	0.493874	NA	NA	0.205907	0.18709	NA	NA	0.18117	0.173685	NA	NA	0.226039	0.197585	NA	NA	0.0338513	0.0685302	NA	NA	0.0137475	0.0425545	NA	NA	2.89076	1.05018	NA
19	897439	R3HDM4	ENSG00000198858.M2.all	ref	missense(>=1/5),missense(5/5).all	0.0157724	36773	ADD	-0.14437	0.0294127	24.0928	6.03715	-0.0850497	0.0292428	8.45878	2.43975	-0.0536564	0.0290875	3.40275	1.1865	-0.0324625	0.0292587	1.23099	0.573139	0.0149066	0.0291879	0.260827	0.214989	0.011485	0.029101	0.155757	0.159208	0.0147239	0.0291313	0.255462	0.212359	0.00662783	0.029254	0.0513301	0.0857813	-0.00480728	0.0295145	0.0265294	0.0601743	-0.0562569	0.029496	3.63769	1.24807	-0.0480943
19	897439	R3HDM4	ENSG00000198858.M6.all	ref	LoF,missense(>=1/5),missense(5/5).all	NA	36773	ADD-SKATO	NA	NA	22.2836	5.62855	NA	NA	8.96941	2.5614	NA	NA	2.8747	1.04585	NA	NA	0.794688	0.428657	NA	NA	0.219399	0.19416	NA	NA	0.185044	0.175826	NA	NA	0.182817	0.174598	NA	NA	0.0200197	0.0518404	NA	NA	0.0253012	0.0586781	NA	NA	3.30584	1.16094	NA
19	897439	R3HDM4	ENSG00000198858.M6.all	ref	LoF,missense(>=1/5),missense(5/5).all	0.0159764	36773	ADD	-0.138038	0.0292324	22.2981	5.63183	-0.0840314	0.0290635	8.35962	2.41606	-0.0508678	0.0289092	3.09608	1.10523	-0.030109	0.0290793	1.07207	0.522187	0.011086	0.029009	0.146044	0.153449	0.00706329	0.0289226	0.0596402	0.0930912	0.0133646	0.0289528	0.213074	0.190866	0.00394611	0.0290747	0.0184208	0.0496156	-0.0065915	0.0293336	0.0504938	0.0850192	-0.0585795	0.0293152	3.99306	1.3402	-0.0487777
19	7519246	ZNF358	ENSG00000198816.M3.all	ref	missense(0/5),missense(>=1/5),missense(5/5).all	0.338523	36773	ADD	-0.000355863	0.00816472	0.00189969	0.015367	0.00429566	0.00811756	0.280033	0.224259	-0.0151075	0.00807446	3.50072	1.21224	-0.0362318	0.00812197	19.9002	5.08836	-0.0365119	0.00810233	20.3071	5.18075	-0.0360815	0.0080782	19.9499	5.09964	-0.0298104	0.00808662	13.5894	3.64309	-0.0245165	0.00812068	9.11452	2.59587	-0.00734748	0.00819299	0.804252	0.432003	-0.00789513	0.00818784	0.929778	0.475058	-0.0298782
19	7519246	ZNF358	ENSG00000198816.M7.all	ref	LoF,missense(0/5),missense(>=1/5),missense(5/5).all	0.338536	36773	ADD	-0.00047265	0.00816482	0.00335109	0.0205257	0.00421296	0.00811766	0.269348	0.219129	-0.0152072	0.00807456	3.547	1.22437	-0.0363331	0.00812206	20.0111	5.11355	-0.0365108	0.00810243	20.3054	5.18037	-0.0360439	0.00807829	19.9078	5.09009	-0.029735	0.00808672	13.5205	3.62713	-0.0244206	0.00812078	9.04309	2.57891	-0.00733186	0.00819309	0.800816	0.430802	-0.00790344	0.00818794	0.931715	0.475711	-0.0298932
20	32703383	COMMD7	ENSG00000149600.M4.singleton	ref	missense(5/5).singleton	4.07908e-05	36773	ADD	-0.572688	0.57215	1.00188	0.499138	-0.284637	0.568731	0.250477	0.209899	-0.308697	0.565816	0.297656	0.23258	1.20905	0.56883	4.51779	1.47438	1.56933	0.56764	7.64335	2.24426	1.60337	0.565753	8.03178	2.33758	2.29565	0.566574	16.4172	4.29395	2.6462	0.568947	21.6322	5.48114	2.06033	0.574058	12.8814	3.47905	0.869576	0.573761	2.29695	0.887301	1.80903
[truncated: 59 more columns]

[truncated: 3 more sheets: Supplementary Table 11, Supplementary Table 12, Supplementary Table 13]
